# Supplementary material for: Bis(tetra­phenyl­phospho­nium) tetra­iodidomanganate(II) acetone monosolvate
Source: Acta Crystallogr Sect E Struct Rep Online. 2010 Feb 27;66(Pt 3):m338. doi: 10.1107/S1600536810006732 (PMC2983621; doi:10.1107/S1600536810006732)
Supplement: Supplementary file 1 [file e-66-0m338-sup1.cif]

##############################################################################
###                                                                        ###
###        Electronic paper (Acta Crystallographica Section E)             ###
###                                                                        ###
##############################################################################
#                                                                            #
# This CIF contains the data in a paper accepted for publication in Acta     #
# Crystallographica Section E. It conforms to the requirements of Notes      #
# for Authors for Section E, and has been peer reviewed under the auspices   #
# of the IUCr Commission on Journals.                                        #
#                                                                            #
# Full details of the Crystallographic Information File format               #
# are given in the paper "The Crystallographic Information File (CIF):       #
# a New Standard Archive File for Crystallography" by S. R. Hall, F. H.      #
# Allen and I. D. Brown [Acta Cryst. (1991), A47, 655-685].                  #
#                                                                            #
# The current version of the core CIF dictionary is obtainable from          #
# ftp://ftp.iucr.org/pub/cif_core.dic. The current version number is 2.4.    #
#                                                                            #
# Software is freely available for graphical display of the structure(s) in  #
# this CIF.  For information consult the CIF home page http://www.iucr.org/  #
# cif/home.html                                                              #
#                                                                            #
# This file may be used for bona fide research purposes within the           #
# scientific community so long as proper attribution is given to the journal # 
# article from which it was obtained.                                        #
#                                                                            #
##############################################################################
                                             
data_global
_audit_creation_method     'Jana2000 Version : 08/11/2007'
_journal_date_recd_electronic     2010-01-29
_journal_date_accepted     2010-02-22
_journal_name_full     'Acta Crystallographica, Section E'
_journal_year     2010
_journal_volume     66
_journal_issue      3
_journal_page_first     m338
_journal_page_last     m338
_journal_paper_category     QM
_journal_coeditor_code     ZS2027
_publ_contact_author_name     'Ehsan Jalilian'
_publ_contact_author_address
; Department of Enviromental and Material Chemistry
Arrhenius Laboratory, Stockholm University
106 91 Stockholm
Sweden
;
_publ_contact_author_email     ehsan.jalilian@mmk.su.se
_publ_contact_author_fax     '+46 8 15 21 87'
_publ_contact_author_phone     '+46 8 16 12 58'
_publ_section_title
;
Bis(tetraphenylphosphonium) tetraiodidomanganate(II) acetone monosolvate
;
loop_
    _publ_author_name
    _publ_author_footnote
    _publ_author_address
    'Jalilian, Ehsan' .
;
Department of Enviromental and Material Chemistry
Arrhenius Laboratory, Stockholm University
106 91 Stockholm
Sweden
;
    'Lidin, Sven' .
;
Polymer and Materials Chemistry
Lund University
221 00 Lund
Sweden
;
data_I
_chemical_name_systematic
;
Bis(tetraphenylphosphonium) tetraiodidomanganate(II) acetone solvate
;
_chemical_name_common     ?
_chemical_formula_moiety     '2(C24 H20 P +), Mn I4 2-, C3 H6 O'
_chemical_formula_sum     'C51 H46 I4 Mn1 O1 P2'
_chemical_formula_structural     ?
_chemical_formula_analytical     ?
_chemical_formula_iupac     '(C24 H20 P)2 [Mn I4], C3 H6 O'
_chemical_formula_weight     1299.4
_chemical_melting_point     ?
_symmetry_cell_setting     monoclinic
_symmetry_space_group_name_H-M     'P 21/c'
_symmetry_space_group_name_Hall     '-P 2ybc'
loop_
    _symmetry_equiv_pos_site_id
    _symmetry_equiv_pos_as_xyz
    1 x,y,z
    2 -x,1/2+y,1/2-z
    3 -x,-y,-z
    4 x,1/2-y,1/2+z
_cell_length_a     19.5230(4)
_cell_length_b     14.9733(3)
_cell_length_c     17.6152(4)
_cell_angle_alpha     90
_cell_angle_beta     105.161(2)
_cell_angle_gamma     90
_cell_volume     4970.12(19)
_cell_formula_units_Z     4
_cell_measurement_reflns_used     57375
_cell_measurement_theta_min     3.5878
_cell_measurement_theta_max     34.4517
_cell_measurement_temperature     100
_cell_special_details
; ?
;
_exptl_crystal_description     'block'
_exptl_crystal_colour     'yellow'
_exptl_crystal_size_max     0.4683
_exptl_crystal_size_mid     0.4026
_exptl_crystal_size_min     0.3818
_exptl_crystal_size_rad     ?
_exptl_crystal_density_diffrn     1.73602
_exptl_crystal_density_meas     ?
_exptl_crystal_density_method     ?
_exptl_crystal_F_000     2508
_exptl_absorpt_coefficient_mu     2.85
_exptl_absorpt_correction_type     gaussian
_exptl_absorpt_process_details
                               '(<i>CrysAlis RED</i>; Oxford Diffraction, 2008)'
_exptl_absorpt_correction_T_min     0.388
_exptl_absorpt_correction_T_max     0.480
_exptl_special_details
;
;
_diffrn_ambient_temperature     100
_diffrn_radiation_type     'Mo K\a'
_diffrn_radiation_wavelength     0.71069
_diffrn_radiation_source     'Enhance (Mo) X-ray source'
_diffrn_radiation_monochromator     'graphite'
_diffrn_measurement_device_type
                     'Oxford Diffraction Xcalibur3 with Sapphire-3 CCD detector'
_diffrn_measurement_method     '\w scans'
_diffrn_detector_area_resol_mean     16.5467
_diffrn_reflns_number     181649
_diffrn_reflns_av_R_equivalents     0.0546
_diffrn_reflns_av_sigmaI/netI     0.0625
_diffrn_reflns_theta_min     3.60
_diffrn_reflns_theta_max     34.58
_diffrn_reflns_theta_full     31.31
_diffrn_measured_fraction_theta_max     0.96
_diffrn_measured_fraction_theta_full     0.998
_diffrn_reflns_limit_h_min     -30
_diffrn_reflns_limit_h_max     30
_diffrn_reflns_limit_k_min     -23
_diffrn_reflns_limit_k_max     23
_diffrn_reflns_limit_l_min     -28
_diffrn_reflns_limit_l_max     27
_diffrn_reflns_reduction_process     ?
_diffrn_standards_number     0
_diffrn_standards_interval_count     .
_diffrn_standards_interval_time     .
_diffrn_standards_decay_%     ?
_refine_special_details
;
;
_reflns_number_total     20267
_reflns_number_gt     12474
_reflns_threshold_expression     I>3\s(I)
_refine_ls_structure_factor_coef     Fsqd
_refine_ls_R_factor_all     0.0802
_refine_ls_R_factor_gt     0.0337
_refine_ls_wR_factor_gt     0.0565
_refine_ls_wR_factor_ref     0.0620
_refine_ls_goodness_of_fit_ref     1.17
_refine_ls_restrained_S_all     ?
_refine_ls_number_reflns     20267
_refine_ls_number_parameters     533
_refine_ls_number_restraints     ?
_refine_ls_number_constraints     ?
_refine_ls_hydrogen_treatment     constr
_refine_ls_weighting_scheme     sigma
_refine_ls_weighting_details     'w=1/[\s^2^(I)+0.0004I^2^]'
_refine_ls_shift/su_max     0.0267
_refine_ls_shift/su_mean     0.0007
_refine_diff_density_max     2.03
_refine_diff_density_min     -1.59
_refine_ls_extinction_method
                       'B--C type 1 Gaussian isotropic (Becker & Coppens, 1974)'
_refine_ls_extinction_coef     3216
loop_
    _atom_type_symbol
    _atom_type_scat_dispersion_real
    _atom_type_scat_dispersion_imag
    _atom_type_scat_source
    I -0.474 1.812 'International Tables Vol C Tables  4.2.6.8 and 6.1.1.1'
    Mn 0.337 0.728 'International Tables Vol C Tables  4.2.6.8 and 6.1.1.1'
    P 0.102 0.094 'International Tables Vol C Tables  4.2.6.8 and 6.1.1.1'
    C 0.003 0.002 'International Tables Vol C Tables  4.2.6.8 and 6.1.1.1'
    O 0.011 0.006 'International Tables Vol C Tables  4.2.6.8 and 6.1.1.1'
    H 0.000 0.000 'International Tables Vol C Tables  4.2.6.8 and 6.1.1.1'
_computing_data_collection     '<i>CrysAlis CCD</i> (Oxford Diffraction, 2008)'
_computing_cell_refinement     '<i>CrysAlis RED</i> (Oxford Diffraction, 2008)'
_computing_data_reduction     '<i>CrysAlis RED</i> (Oxford Diffraction, 2008)'
_computing_structure_solution
                                '<i>Superflip</i> (Oszl\'anyi & S\"ut\>o, 2004)'
_computing_structure_refinement
                              '<i>JANA2000</i> (Pet\<r\'i\<cek & Du\<sek, 2000)'
_computing_molecular_graphics     '<i>DIAMOND</i> (Brandenburg, 1999)'
_computing_publication_material
                              '<i>JANA2000</i> (Pet\<r\'i\<cek & Du\<sek, 2000)'
loop_
    _atom_site_type_symbol
    _atom_site_label
    _atom_site_fract_x
    _atom_site_fract_y
    _atom_site_fract_z
    _atom_site_U_iso_or_equiv
    _atom_site_adp_type
    _atom_site_calc_flag
    _atom_site_refinement_flags
    _atom_site_occupancy
    _atom_site_disorder_assembly
    _atom_site_disorder_group
    I I1 0.363127(8) 0.413343(12) 0.250596(9) 0.01811(5) Uani d . 1 . .
    I I2 0.267877(9) 0.620469(12) 0.356895(10) 0.01822(5) Uani d . 1 . .
    I I3 0.141259(9) 0.494648(12) 0.139458(10) 0.02192(5) Uani d . 1 . .
    I I4 0.195916(9) 0.328035(14) 0.355201(13) 0.03074(7) Uani d . 1 . .
    Mn Mn 0.237671(18) 0.46300(3) 0.27725(2) 0.01406(11) Uani d . 1 . .
    P P1 0.47887(3) 0.30247(5) 0.01743(4) 0.01217(18) Uani d . 1 . .
    C C111 0.53341(11) 0.34965(17) 0.10643(13) 0.0123(7) Uani d . 1 . .
    C C112 0.60335(12) 0.31820(18) 0.13592(14) 0.0163(8) Uani d . 1 . .
    C C113 0.64455(12) 0.35154(18) 0.20608(15) 0.0175(8) Uani d . 1 . .
    C C114 0.61761(12) 0.41635(19) 0.24673(14) 0.0192(8) Uani d . 1 . .
    C C115 0.54947(12) 0.44842(18) 0.21707(14) 0.0169(8) Uani d . 1 . .
    C C116 0.50700(12) 0.41493(17) 0.14693(13) 0.0134(7) Uani d . 1 . .
    C C121 0.45766(12) 0.18827(17) 0.03195(14) 0.0138(7) Uani d . 1 . .
    C C122 0.39281(13) 0.15420(18) -0.01153(15) 0.0194(8) Uani d . 1 . .
    C C123 0.37516(15) 0.06537(19) -0.00242(16) 0.0245(9) Uani d . 1 . .
    C C124 0.42276(15) 0.0112(2) 0.04915(16) 0.0245(9) Uani d . 1 . .
    C C125 0.48694(14) 0.04433(19) 0.09243(16) 0.0231(9) Uani d . 1 . .
    C C126 0.50544(13) 0.13267(18) 0.08403(15) 0.0190(8) Uani d . 1 . .
    C C131 0.52539(12) 0.31146(17) -0.05770(13) 0.0126(7) Uani d . 1 . .
    C C132 0.50406(12) 0.25842(17) -0.12442(14) 0.0163(8) Uani d . 1 . .
    C C133 0.53392(13) 0.27192(18) -0.18677(15) 0.0190(8) Uani d . 1 . .
    C C134 0.58487(13) 0.33707(18) -0.18244(15) 0.0198(8) Uani d . 1 . .
    C C135 0.60681(12) 0.38938(17) -0.11562(15) 0.0174(8) Uani d . 1 . .
    C C136 0.57672(12) 0.37746(18) -0.05310(14) 0.0157(7) Uani d . 1 . .
    C C141 0.39641(12) 0.36202(17) -0.01352(14) 0.0132(7) Uani d . 1 . .
    C C142 0.34925(12) 0.36048(17) 0.03393(14) 0.0162(8) Uani d . 1 . .
    C C143 0.28478(12) 0.40427(18) 0.01055(15) 0.0197(8) Uani d . 1 . .
    C C144 0.26611(13) 0.44760(18) -0.06160(16) 0.0215(8) Uani d . 1 . .
    C C145 0.31231(13) 0.44827(18) -0.10941(16) 0.0210(8) Uani d . 1 . .
    C C146 0.37791(12) 0.40604(17) -0.08547(14) 0.0160(7) Uani d . 1 . .
    P P2 0.06885(3) 0.86274(4) 0.17163(4) 0.01173(18) Uani d . 1 . .
    C C211 0.08918(12) 0.86045(16) 0.27704(13) 0.0130(7) Uani d . 1 . .
    C C212 0.15444(12) 0.83129(18) 0.32274(14) 0.0175(8) Uani d . 1 . .
    C C213 0.16835(13) 0.83290(18) 0.40413(15) 0.0208(8) Uani d . 1 . .
    C C214 0.11744(14) 0.86422(17) 0.43938(15) 0.0190(8) Uani d . 1 . .
    C C215 0.05190(14) 0.89340(18) 0.39351(15) 0.0198(8) Uani d . 1 . .
    C C216 0.03718(13) 0.89155(17) 0.31238(14) 0.0173(8) Uani d . 1 . .
    C C221 0.00816(11) 0.77516(17) 0.13074(14) 0.0132(7) Uani d . 1 . .
    C C222 -0.00761(14) 0.70859(18) 0.17697(15) 0.0210(8) Uani d . 1 . .
    C C223 -0.04934(15) 0.6372(2) 0.14317(16) 0.0258(9) Uani d . 1 . .
    C C224 -0.07579(13) 0.63309(19) 0.06201(16) 0.0231(9) Uani d . 1 . .
    C C225 -0.06029(13) 0.70026(19) 0.01553(15) 0.0210(8) Uani d . 1 . .
    C C226 -0.01808(13) 0.77095(19) 0.04895(14) 0.0194(8) Uani d . 1 . .
    C C231 0.03084(12) 0.97044(17) 0.14318(14) 0.0145(7) Uani d . 1 . .
    C C232 0.07276(14) 1.04643(18) 0.16375(15) 0.0198(8) Uani d . 1 . .
    C C233 0.04151(16) 1.13010(19) 0.15066(16) 0.0248(10) Uani d . 1 . .
    C C234 -0.03094(17) 1.1383(2) 0.11864(16) 0.0276(10) Uani d . 1 . .
    C C235 -0.07273(15) 1.0636(2) 0.09981(16) 0.0278(10) Uani d . 1 . .
    C C236 -0.04223(13) 0.97791(19) 0.11118(15) 0.0200(8) Uani d . 1 . .
    C C241 0.14687(12) 0.84220(17) 0.13787(14) 0.0146(7) Uani d . 1 . .
    C C242 0.17576(12) 0.90571(19) 0.09763(14) 0.0172(8) Uani d . 1 . .
    C C243 0.23399(13) 0.8829(2) 0.06978(15) 0.0217(8) Uani d . 1 . .
    C C244 0.26273(12) 0.7991(2) 0.08253(15) 0.0214(8) Uani d . 1 . .
    C C245 0.23370(12) 0.73475(19) 0.12204(15) 0.0202(8) Uani d . 1 . .
    C C246 0.17550(12) 0.75620(18) 0.14940(14) 0.0168(8) Uani d . 1 . .
    O O 0.24790(10) 0.42937(14) 0.69284(13) 0.0327(7) Uani d . 1 . .
    C C1a 0.27226(14) 0.36418(19) 0.66823(16) 0.0236(9) Uani d . 1 . .
    C C2a 0.34963(14) 0.3428(2) 0.69304(18) 0.0278(10) Uani d . 1 . .
    C C3a 0.22555(17) 0.3008(2) 0.6115(2) 0.0435(13) Uani d . 1 . .
    H H112 0.622948 0.272114 0.106265 0.0195 Uiso d . 1 . .
    H H113 0.694022 0.32894 0.227737 0.021 Uiso d . 1 . .
    H H114 0.647665 0.439935 0.297714 0.023 Uiso d . 1 . .
    H H115 0.530696 0.495855 0.246171 0.0203 Uiso d . 1 . .
    H H116 0.457559 0.43782 0.125725 0.0161 Uiso d . 1 . .
    H H122 0.35887 0.193589 -0.04936 0.0233 Uiso d . 1 . .
    H H123 0.328352 0.041076 -0.033002 0.0294 Uiso d . 1 . .
    H H124 0.410536 -0.05286 0.055155 0.0294 Uiso d . 1 . .
    H H125 0.520496 0.004474 0.130205 0.0277 Uiso d . 1 . .
    H H126 0.552392 0.156264 0.114887 0.0228 Uiso d . 1 . .
    H H132 0.467466 0.210873 -0.127446 0.0196 Uiso d . 1 . .
    H H133 0.518477 0.23429 -0.235143 0.0228 Uiso d . 1 . .
    H H134 0.606015 0.346525 -0.227754 0.0238 Uiso d . 1 . .
    H H135 0.644339 0.435736 -0.112396 0.0208 Uiso d . 1 . .
    H H136 0.591736 0.415883 -0.005176 0.0189 Uiso d . 1 . .
    H H142 0.362153 0.327546 0.085093 0.0194 Uiso d . 1 . .
    H H143 0.251782 0.404718 0.045439 0.0237 Uiso d . 1 . .
    H H144 0.219177 0.478425 -0.079127 0.0258 Uiso d . 1 . .
    H H145 0.298402 0.479311 -0.161451 0.0252 Uiso d . 1 . .
    H H146 0.41145 0.407354 -0.119718 0.0192 Uiso d . 1 . .
    H H212 0.191288 0.809208 0.297139 0.021 Uiso d . 1 . .
    H H213 0.215144 0.811451 0.437299 0.025 Uiso d . 1 . .
    H H214 0.127754 0.865894 0.498038 0.0228 Uiso d . 1 . .
    H H215 0.015336 0.915796 0.419381 0.0237 Uiso d . 1 . .
    H H216 -0.009936 0.912134 0.279338 0.0208 Uiso d . 1 . .
    H H222 0.011209 0.711801 0.23544 0.0252 Uiso d . 1 . .
    H H223 -0.060463 0.588581 0.177031 0.0309 Uiso d . 1 . .
    H H224 -0.106036 0.581519 0.037283 0.0278 Uiso d . 1 . .
    H H225 -0.079881 0.697556 -0.042856 0.0253 Uiso d . 1 . .
    H H226 -0.006234 0.818975 0.015019 0.0233 Uiso d . 1 . .
    H H232 0.124971 1.040669 0.187768 0.0237 Uiso d . 1 . .
    H H233 0.071487 1.184884 0.164435 0.0298 Uiso d . 1 . .
    H H234 -0.052952 1.198984 0.109179 0.0331 Uiso d . 1 . .
    H H242 0.154964 0.967066 0.088784 0.0206 Uiso d . 1 . .
    H H243 0.254868 0.927988 0.040373 0.026 Uiso d . 1 . .
    H H244 0.305123 0.78388 0.063211 0.0257 Uiso d . 1 . .
    H H245 0.25478 0.673518 0.130557 0.0242 Uiso d . 1 . .
    H H246 0.153967 0.710293 0.177351 0.0202 Uiso d . 1 . .
    H H235 -0.12517 1.070113 0.07787 0.0333 Uiso d . 1 . .
    H H236 -0.072366 0.92337 0.0966 0.024 Uiso d . 1 . .
    H H21a 0.368944 0.34155 0.645773 0.0334 Uiso d . 1 . .
    H H22a 0.375065 0.389535 0.730538 0.0334 Uiso d . 1 . .
    H H23a 0.356701 0.283169 0.719425 0.0334 Uiso d . 1 . .
    H H31a 0.240116 0.300066 0.561103 0.0522 Uiso d . 1 . .
    H H32a 0.230395 0.23939 0.634612 0.0522 Uiso d . 1 . .
    H H33a 0.175029 0.320672 0.600884 0.0522 Uiso d . 1 . .
loop_
    _atom_site_aniso_label
    _atom_site_aniso_U_11
    _atom_site_aniso_U_22
    _atom_site_aniso_U_33
    _atom_site_aniso_U_12
    _atom_site_aniso_U_13
    _atom_site_aniso_U_23
    _atom_site_aniso_type_symbol
    I1 0.01517(7) 0.02419(10) 0.01640(8) 0.00176(6) 0.00667(6) -0.00113(7) I
    I2 0.02231(7) 0.01323(9) 0.01828(8) -0.00060(6) 0.00380(6) -0.00199(7) I
    I3 0.02058(7) 0.02372(11) 0.01732(8) -0.00178(7) -0.00243(6) -0.00117(7) I
    I4 0.02084(8) 0.02760(12) 0.04608(12) -0.00157(7) 0.01286(8) 0.01617(9) I
    Mn 0.01352(15) 0.0144(2) 0.01427(17) -0.00100(14) 0.00358(13) -0.00023(15)
                                                                              Mn
    P1 0.0119(2) 0.0138(3) 0.0108(3) 0.0004(2) 0.0029(2) -0.0005(2) P
    C111 0.0120(9) 0.0161(14) 0.0088(10) -0.0011(9) 0.0026(8) 0.0011(9) C
    C112 0.0125(10) 0.0191(15) 0.0172(12) 0.0021(9) 0.0037(9) 0.0010(10) C
    C113 0.0126(10) 0.0189(15) 0.0190(12) 0.0008(9) 0.0007(9) 0.0048(10) C
    C114 0.0161(10) 0.0266(16) 0.0129(11) -0.0072(10) 0.0004(9) 0.0012(11) C
    C115 0.0194(11) 0.0167(14) 0.0157(12) -0.0010(10) 0.0063(9) -0.0029(10) C
    C116 0.0132(9) 0.0137(13) 0.0127(11) -0.0006(9) 0.0022(8) 0.0013(10) C
    C121 0.0166(10) 0.0136(14) 0.0118(11) 0.0005(9) 0.0048(8) 0.0000(9) C
    C122 0.0214(12) 0.0195(15) 0.0153(12) -0.0028(10) 0.0012(9) -0.0002(10) C
    C123 0.0287(14) 0.0222(17) 0.0210(13) -0.0076(11) 0.0038(11) -0.0017(12) C
    C124 0.0389(15) 0.0151(16) 0.0226(13) -0.0028(12) 0.0135(12) -0.0002(11) C
    C125 0.0277(13) 0.0193(16) 0.0234(14) 0.0053(11) 0.0087(11) 0.0062(12) C
    C126 0.0192(11) 0.0202(16) 0.0177(12) 0.0021(10) 0.0050(9) 0.0008(11) C
    C131 0.0136(9) 0.0122(13) 0.0128(11) 0.0029(9) 0.0050(8) -0.0002(9) C
    C132 0.0172(11) 0.0144(14) 0.0167(12) -0.0006(9) 0.0033(9) -0.0041(10) C
    C133 0.0204(11) 0.0211(16) 0.0160(12) 0.0035(10) 0.0059(10) -0.0043(11) C
    C134 0.0213(11) 0.0241(16) 0.0168(12) 0.0089(11) 0.0098(10) 0.0034(11) C
    C135 0.0167(10) 0.0137(14) 0.0234(13) 0.0022(9) 0.0085(9) 0.0014(11) C
    C136 0.0175(11) 0.0135(14) 0.0161(11) 0.0037(10) 0.0044(9) 0.0009(10) C
    C141 0.0136(10) 0.0126(14) 0.0131(11) -0.0004(9) 0.0030(8) -0.0012(9) C
    C142 0.0160(10) 0.0172(15) 0.0150(12) -0.0003(9) 0.0035(9) 0.0008(10) C
    C143 0.0143(10) 0.0227(16) 0.0226(13) 0.0015(10) 0.0057(9) -0.0030(11) C
    C144 0.0175(11) 0.0181(15) 0.0273(14) 0.0047(10) 0.0029(10) 0.0023(12) C
    C145 0.0218(12) 0.0179(15) 0.0215(13) 0.0025(10) 0.0022(10) 0.0079(11) C
    C146 0.0171(10) 0.0148(14) 0.0156(11) -0.0008(9) 0.0035(9) 0.0012(10) C
    P2 0.0110(2) 0.0128(4) 0.0119(3) 0.0011(2) 0.0038(2) 0.0008(2) P
    C211 0.0156(10) 0.0106(13) 0.0128(11) -0.0011(9) 0.0036(8) 0.0003(9) C
    C212 0.0174(11) 0.0181(15) 0.0173(12) 0.0030(10) 0.0052(9) 0.0012(10) C
    C213 0.0204(11) 0.0220(16) 0.0167(12) 0.0005(11) -0.0012(9) -0.0010(11) C
    C214 0.0306(13) 0.0125(14) 0.0129(11) -0.0051(10) 0.0037(10) -0.0019(10) C
    C215 0.0265(12) 0.0180(16) 0.0181(12) 0.0038(10) 0.0117(10) -0.0004(11) C
    C216 0.0180(11) 0.0173(15) 0.0174(12) 0.0049(10) 0.0059(9) 0.0013(10) C
    C221 0.0105(9) 0.0142(14) 0.0147(11) 0.0006(9) 0.0029(8) 0.0008(10) C
    C222 0.0282(13) 0.0188(16) 0.0152(12) -0.0034(11) 0.0042(10) 0.0003(11) C
    C223 0.0355(15) 0.0211(17) 0.0208(14) -0.0101(12) 0.0076(11) -0.0005(12) C
    C224 0.0195(12) 0.0223(17) 0.0265(14) -0.0033(11) 0.0039(10) -0.0079(12) C
    C225 0.0209(12) 0.0252(16) 0.0144(12) -0.0006(11) 0.0000(9) -0.0038(11) C
    C226 0.0217(12) 0.0227(16) 0.0133(12) -0.0031(10) 0.0038(9) 0.0027(11) C
    C231 0.0184(11) 0.0130(14) 0.0135(11) 0.0048(9) 0.0065(9) 0.0036(10) C
    C232 0.0232(12) 0.0182(15) 0.0214(13) 0.0019(11) 0.0119(10) 0.0015(11) C
    C233 0.0435(16) 0.0137(16) 0.0239(14) 0.0003(12) 0.0204(12) 0.0016(12) C
    C234 0.0486(18) 0.0181(17) 0.0209(14) 0.0179(13) 0.0176(13) 0.0087(12) C
    C235 0.0279(14) 0.038(2) 0.0185(13) 0.0178(13) 0.0083(11) 0.0089(13) C
    C236 0.0182(11) 0.0233(16) 0.0192(12) 0.0049(10) 0.0063(9) 0.0024(11) C
    C241 0.0115(9) 0.0174(14) 0.0140(11) 0.0002(9) 0.0017(8) -0.0028(10) C
    C242 0.0169(10) 0.0201(15) 0.0144(11) -0.0008(10) 0.0040(9) -0.0010(10) C
    C243 0.0204(11) 0.0294(17) 0.0169(12) -0.0068(11) 0.0076(10) -0.0012(12) C
    C244 0.0126(10) 0.0330(18) 0.0194(12) 0.0002(10) 0.0056(9) -0.0088(12) C
    C245 0.0161(11) 0.0234(16) 0.0195(12) 0.0055(10) 0.0020(9) -0.0068(11) C
    C246 0.0144(10) 0.0193(15) 0.0163(12) -0.0003(10) 0.0033(9) -0.0016(10) C
    O 0.0273(10) 0.0255(13) 0.0414(13) 0.0058(9) 0.0019(9) -0.0016(10) O
    C1a 0.0255(13) 0.0204(17) 0.0228(14) -0.0001(11) 0.0027(11) 0.0040(12) C
    C2a 0.0274(14) 0.0204(17) 0.0352(16) 0.0002(12) 0.0072(12) -0.0012(13) C
    C3a 0.0322(17) 0.043(2) 0.049(2) -0.0037(15) 0.0009(15) -0.0165(18) C
loop_
    _geom_bond_atom_site_label_1
    _geom_bond_atom_site_label_2
    _geom_bond_site_symmetry_1
    _geom_bond_site_symmetry_2
    _geom_bond_distance
    _geom_bond_publ_flag
    I1 Mn . . 2.7155(4) no
    I2 Mn . . 2.7281(4) no
    I3 Mn . . 2.6962(4) no
    I4 Mn . . 2.6868(5) no
    P1 C111 . . 1.794(2) no
    P1 C121 . . 1.793(3) no
    P1 C131 . . 1.795(3) no
    P1 C141 . . 1.796(2) no
    C111 C112 . . 1.409(3) no
    C111 C116 . . 1.387(4) no
    C112 C113 . . 1.380(3) no
    C112 H112 . . 1.000 no
    C113 C114 . . 1.389(4) no
    C113 H113 . . 1.000 no
    C114 C115 . . 1.382(3) no
    C114 H114 . . 1.000 no
    C115 C116 . . 1.389(3) no
    C115 H115 . . 1.000 no
    C116 H116 . . 1.000 no
    C121 C122 . . 1.394(3) no
    C121 C126 . . 1.399(3) no
    C122 C123 . . 1.394(4) no
    C122 H122 . . 1.000 no
    C123 C124 . . 1.381(4) no
    C123 H123 . . 1.000 no
    C124 C125 . . 1.378(4) no
    C124 H124 . . 1.000 no
    C125 C126 . . 1.389(4) no
    C125 H125 . . 1.000 no
    C126 H126 . . 1.000 no
    C131 C132 . . 1.389(3) no
    C131 C136 . . 1.395(4) no
    C132 C133 . . 1.386(4) no
    C132 H132 . . 1.000 no
    C133 C134 . . 1.381(4) no
    C133 H133 . . 1.000 no
    C134 C135 . . 1.385(4) no
    C134 H134 . . 1.000 no
    C135 C136 . . 1.389(4) no
    C135 H135 . . 1.000 no
    C136 H136 . . 1.000 no
    C141 C142 . . 1.396(4) no
    C141 C146 . . 1.390(3) no
    C142 C143 . . 1.383(3) no
    C142 H142 . . 1.000 no
    C143 C144 . . 1.388(4) no
    C143 H143 . . 1.000 no
    C144 C145 . . 1.386(4) no
    C144 H144 . . 1.000 no
    C145 C146 . . 1.391(3) no
    C145 H145 . . 1.000 no
    C146 H146 . . 1.000 no
    P2 C211 . . 1.795(2) no
    P2 C221 . . 1.788(2) no
    P2 C231 . . 1.791(3) no
    P2 C241 . . 1.801(3) no
    C211 C212 . . 1.388(3) no
    C211 C216 . . 1.402(4) no
    C212 C213 . . 1.388(4) no
    C212 H212 . . 1.000 no
    C213 C214 . . 1.384(4) no
    C213 H213 . . 1.000 no
    C214 C215 . . 1.393(3) no
    C214 H214 . . 1.000 no
    C215 C216 . . 1.382(4) no
    C215 H215 . . 1.000 no
    C216 H216 . . 1.000 no
    C221 C222 . . 1.372(4) no
    C221 C226 . . 1.399(3) no
    C222 C223 . . 1.381(4) no
    C222 H222 . . 1.000 no
    C223 C224 . . 1.389(4) no
    C223 H223 . . 1.000 no
    C224 C225 . . 1.380(4) no
    C224 H224 . . 1.000 no
    C225 C226 . . 1.376(4) no
    C225 H225 . . 1.000 no
    C226 H226 . . 1.000 no
    C231 C232 . . 1.393(4) no
    C231 C236 . . 1.395(3) no
    C232 C233 . . 1.386(4) no
    C232 H232 . . 1.000 no
    C233 C234 . . 1.384(4) no
    C233 H233 . . 1.000 no
    C234 C235 . . 1.374(4) no
    C234 H234 . . 1.000 no
    C235 C236 . . 1.406(4) no
    C235 H235 . . 1.000 no
    C236 H236 . . 1.000 no
    C241 C242 . . 1.391(4) no
    C241 C246 . . 1.397(4) no
    C242 C243 . . 1.393(4) no
    C242 H242 . . 1.000 no
    C243 C244 . . 1.369(4) no
    C243 H243 . . 1.000 no
    C244 C245 . . 1.393(4) no
    C244 H244 . . 1.000 no
    C245 C246 . . 1.383(4) no
    C245 H245 . . 1.000 no
    C246 H246 . . 1.000 no
    O C1a . . 1.214(4) no
    C1a C2a . . 1.493(4) no
    C1a C3a . . 1.502(4) no
    C2a H21a . . 1.000 no
    C2a H22a . . 1.000 no
    C2a H23a . . 1.000 no
    C3a H31a . . 1.000 no
    C3a H32a . . 1.000 no
    C3a H33a . . 1.000 no
loop_
    _geom_angle_atom_site_label_1
    _geom_angle_atom_site_label_2
    _geom_angle_atom_site_label_3
    _geom_angle_site_symmetry_1
    _geom_angle_site_symmetry_2
    _geom_angle_site_symmetry_3
    _geom_angle
    _geom_angle_publ_flag
    I1 Mn I2 . . . 104.011(13) no
    I1 Mn I3 . . . 109.957(15) no
    I1 Mn I4 . . . 106.881(14) no
    I2 Mn I3 . . . 108.490(14) no
    I2 Mn I4 . . . 116.164(15) no
    I3 Mn I4 . . . 111.014(13) no
    C111 P1 C121 . . . 110.94(11) no
    C111 P1 C131 . . . 108.40(11) no
    C111 P1 C141 . . . 110.48(11) no
    C121 P1 C131 . . . 110.90(12) no
    C121 P1 C141 . . . 107.14(11) no
    C131 P1 C141 . . . 108.97(11) no
    P1 C111 C112 . . . 119.15(19) no
    P1 C111 C116 . . . 120.78(16) no
    C112 C111 C116 . . . 120.1(2) no
    C111 C112 C113 . . . 119.4(2) no
    C111 C112 H112 . . . 120.3 no
    C113 C112 H112 . . . 120.3 no
    C112 C113 C114 . . . 120.3(2) no
    C112 C113 H113 . . . 119.9 no
    C114 C113 H113 . . . 119.9 no
    C113 C114 C115 . . . 120.3(2) no
    C113 C114 H114 . . . 119.8 no
    C115 C114 H114 . . . 119.8 no
    C114 C115 C116 . . . 120.2(2) no
    C114 C115 H115 . . . 119.9 no
    C116 C115 H115 . . . 119.9 no
    C111 C116 C115 . . . 119.8(2) no
    C111 C116 H116 . . . 120.1 no
    C115 C116 H116 . . . 120.1 no
    P1 C121 C122 . . . 118.75(18) no
    P1 C121 C126 . . . 121.44(18) no
    C122 C121 C126 . . . 119.8(2) no
    C121 C122 C123 . . . 120.2(2) no
    C121 C122 H122 . . . 119.9 no
    C123 C122 H122 . . . 119.9 no
    C122 C123 C124 . . . 119.5(2) no
    C122 C123 H123 . . . 120.2 no
    C124 C123 H123 . . . 120.2 no
    C123 C124 C125 . . . 120.7(3) no
    C123 C124 H124 . . . 119.7 no
    C125 C124 H124 . . . 119.7 no
    C124 C125 C126 . . . 120.6(2) no
    C124 C125 H125 . . . 119.7 no
    C126 C125 H125 . . . 119.7 no
    C121 C126 C125 . . . 119.3(2) no
    C121 C126 H126 . . . 120.4 no
    C125 C126 H126 . . . 120.4 no
    P1 C131 C132 . . . 118.90(19) no
    P1 C131 C136 . . . 120.31(19) no
    C132 C131 C136 . . . 120.4(2) no
    C131 C132 C133 . . . 119.5(2) no
    C131 C132 H132 . . . 120.3 no
    C133 C132 H132 . . . 120.3 no
    C132 C133 C134 . . . 120.4(2) no
    C132 C133 H133 . . . 119.8 no
    C134 C133 H133 . . . 119.8 no
    C133 C134 C135 . . . 120.3(3) no
    C133 C134 H134 . . . 119.8 no
    C135 C134 H134 . . . 119.8 no
    C134 C135 C136 . . . 120.0(2) no
    C134 C135 H135 . . . 120.0 no
    C136 C135 H135 . . . 120.0 no
    C131 C136 C135 . . . 119.4(2) no
    C131 C136 H136 . . . 120.3 no
    C135 C136 H136 . . . 120.3 no
    P1 C141 C142 . . . 119.28(18) no
    P1 C141 C146 . . . 120.7(2) no
    C142 C141 C146 . . . 119.9(2) no
    C141 C142 C143 . . . 120.3(2) no
    C141 C142 H142 . . . 119.8 no
    C143 C142 H142 . . . 119.8 no
    C142 C143 C144 . . . 119.7(3) no
    C142 C143 H143 . . . 120.2 no
    C144 C143 H143 . . . 120.2 no
    C143 C144 C145 . . . 120.2(2) no
    C143 C144 H144 . . . 119.9 no
    C145 C144 H144 . . . 119.9 no
    C144 C145 C146 . . . 120.4(2) no
    C144 C145 H145 . . . 119.8 no
    C146 C145 H145 . . . 119.8 no
    C141 C146 C145 . . . 119.4(2) no
    C141 C146 H146 . . . 120.3 no
    C145 C146 H146 . . . 120.3 no
    C211 P2 C221 . . . 110.29(12) no
    C211 P2 C231 . . . 105.66(12) no
    C211 P2 C241 . . . 111.17(11) no
    C221 P2 C231 . . . 111.43(10) no
    C221 P2 C241 . . . 105.69(12) no
    C231 P2 C241 . . . 112.69(12) no
    P2 C211 C212 . . . 121.8(2) no
    P2 C211 C216 . . . 117.60(16) no
    C212 C211 C216 . . . 120.6(2) no
    C211 C212 C213 . . . 119.7(2) no
    C211 C212 H212 . . . 120.1 no
    C213 C212 H212 . . . 120.1 no
    C212 C213 C214 . . . 120.0(2) no
    C212 C213 H213 . . . 120.0 no
    C214 C213 H213 . . . 120.0 no
    C213 C214 C215 . . . 120.3(2) no
    C213 C214 H214 . . . 119.9 no
    C215 C214 H214 . . . 119.9 no
    C214 C215 C216 . . . 120.3(3) no
    C214 C215 H215 . . . 119.9 no
    C216 C215 H215 . . . 119.8 no
    C211 C216 C215 . . . 119.1(2) no
    C211 C216 H216 . . . 120.4 no
    C215 C216 H216 . . . 120.4 no
    P2 C221 C222 . . . 121.44(17) no
    P2 C221 C226 . . . 118.3(2) no
    C222 C221 C226 . . . 120.0(2) no
    C221 C222 C223 . . . 120.3(2) no
    C221 C222 H222 . . . 119.8 no
    C223 C222 H222 . . . 119.8 no
    C222 C223 C224 . . . 119.8(3) no
    C222 C223 H223 . . . 120.1 no
    C224 C223 H223 . . . 120.1 no
    C223 C224 C225 . . . 119.9(2) no
    C223 C224 H224 . . . 120.0 no
    C225 C224 H224 . . . 120.0 no
    C224 C225 C226 . . . 120.5(2) no
    C224 C225 H225 . . . 119.8 no
    C226 C225 H225 . . . 119.8 no
    C221 C226 C225 . . . 119.5(2) no
    C221 C226 H226 . . . 120.2 no
    C225 C226 H226 . . . 120.2 no
    P2 C231 C232 . . . 119.37(17) no
    P2 C231 C236 . . . 119.4(2) no
    C232 C231 C236 . . . 120.6(2) no
    C231 C232 C233 . . . 119.5(2) no
    C231 C232 H232 . . . 120.3 no
    C233 C232 H232 . . . 120.3 no
    C232 C233 C234 . . . 120.4(3) no
    C232 C233 H233 . . . 119.8 no
    C234 C233 H233 . . . 119.8 no
    C233 C234 C235 . . . 120.3(3) no
    C233 C234 H234 . . . 119.8 no
    C235 C234 H234 . . . 119.8 no
    C234 C235 C236 . . . 120.4(3) no
    C234 C235 H235 . . . 119.8 no
    C236 C235 H235 . . . 119.8 no
    C231 C236 C235 . . . 118.8(2) no
    C231 C236 H236 . . . 120.6 no
    C235 C236 H236 . . . 120.6 no
    P2 C241 C242 . . . 122.85(19) no
    P2 C241 C246 . . . 116.8(2) no
    C242 C241 C246 . . . 120.3(2) no
    C241 C242 C243 . . . 119.3(2) no
    C241 C242 H242 . . . 120.4 no
    C243 C242 H242 . . . 120.4 no
    C242 C243 C244 . . . 120.2(3) no
    C242 C243 H243 . . . 119.9 no
    C244 C243 H243 . . . 119.9 no
    C243 C244 C245 . . . 120.9(3) no
    C243 C244 H244 . . . 119.6 no
    C245 C244 H244 . . . 119.6 no
    C244 C245 C246 . . . 119.5(3) no
    C244 C245 H245 . . . 120.3 no
    C246 C245 H245 . . . 120.3 no
    C241 C246 C245 . . . 119.8(3) no
    C241 C246 H246 . . . 120.1 no
    C245 C246 H246 . . . 120.1 no
    O C1a C2a . . . 121.9(2) no
    O C1a C3a . . . 121.3(3) no
    C2a C1a C3a . . . 116.8(3) no
    H21a C2a H22a . . . 109.5 no
    H21a C2a H23a . . . 109.5 no
    H22a C2a H23a . . . 109.5 no
    H31a C3a H32a . . . 109.5 no
    H31a C3a H33a . . . 109.5 no
    H32a C3a H33a . . . 109.5 no
