# Supplementary material for: Bis(tetra­phenyl­phospho­nium) tetra­iodidomanganate(II) acetone monosolvate
Source: Acta Crystallogr Sect E Struct Rep Online. 2010 Feb 27;66(Pt 3):m338. doi: 10.1107/S1600536810006732 (PMC2983621; doi:10.1107/S1600536810006732)
Supplement: Supplementary file 2 [file e-66-0m338-Isup2.hkl]

data_I

loop_
 _refln_index_h                                              
 _refln_index_k                                              
 _refln_index_l                                              
 _refln_F_meas                                               
 _refln_F_calc                                               
 _refln_F_sigma                                              
 _refln_observed_status                                      
   4   0   0      135.10      122.34     1.81 o
   5   0   0      260.29      246.51     2.76 o
   6   0   0       24.10       17.55     6.74 <
   7   0   0      283.20      272.33     3.02 o
   8   0   0      508.55      504.72     5.17 o
   9   0   0      455.32      447.64     4.67 o
  10   0   0      377.18      380.32     3.94 o
  11   0   0      223.56      229.76     2.63 o
  12   0   0      146.54      144.03     2.32 o
  13   0   0      131.37      131.34     2.44 o
  14   0   0      268.38      271.87     3.07 o
  15   0   0      232.45      237.94     2.85 o
  16   0   0      132.33      126.58     2.76 o
  17   0   0      109.91      106.70     3.19 o
  18   0   0      324.34      336.70     3.66 o
  19   0   0       84.22       69.71     3.89 o
  20   0   0       23.73       16.09    13.84 <
  21   0   0       52.60       48.39     6.19 o
  22   0   0      186.88      183.87     3.00 o
  23   0   0      123.89      115.63     3.58 o
  24   0   0      215.81      220.76     3.28 o
  25   0   0       94.11       85.55     4.51 o
  26   0   0       71.26       66.04     5.90 o
  27   0   0       36.48       17.23    12.61 <
  28   0   0       34.67        3.10    14.01 <
  29   0   0       48.57       11.20    12.75 <
   4   1   0      136.91      129.06     1.56 o
   5   1   0      296.48      284.11     3.03 o
   6   1   0      512.53      501.96     5.16 o
   7   1   0      212.86      210.34     2.27 o
   8   1   0      375.97      373.37     3.83 o
   9   1   0       94.61       87.69     1.82 o
  10   1   0       29.55       17.66     4.99 <
  11   1   0      246.65      246.38     2.63 o
  12   1   0       95.85       89.91     1.94 o
  13   1   0      177.96      174.50     2.15 o
  14   1   0       23.27        8.43     7.60 <
  15   1   0       23.10       22.49     8.35 <
  16   1   0       83.77       85.68     2.72 o
  17   1   0      202.26      205.00     2.48 o
  18   1   0       38.79       24.33     5.77 o
  19   1   0      178.62      182.99     2.37 o
  20   1   0       82.34       80.41     2.95 o
  21   1   0       93.06       84.59     2.81 o
  22   1   0      117.30      118.46     2.59 o
  23   1   0       41.87       13.18     6.29 o
  24   1   0      125.67      129.60     2.64 o
  25   1   0       47.22       41.04     6.17 o
  26   1   0       81.91       80.00     3.94 o
  27   1   0       28.52       19.21    11.64 <
  28   1   0       41.53       35.72     7.94 <
  29   1   0       39.34       26.82    12.25 <
   3   2   0      139.65      128.02     1.53 o
   4   2   0      442.58      426.29     4.46 o
   5   2   0      200.37      192.72     2.14 o
   6   2   0      145.16      135.03     1.73 o
   7   2   0      211.23      209.87     2.28 o
   8   2   0      370.78      375.89     3.79 o
   9   2   0       43.26       36.51     3.28 o
  10   2   0      441.45      450.04     4.49 o
  11   2   0      243.11      242.97     2.63 o
  12   2   0       64.20       56.26     2.52 o
  13   2   0      151.89      153.98     2.02 o
  14   2   0      194.28      195.79     2.35 o
  15   2   0      144.01      146.62     2.17 o
  16   2   0       37.21       31.96     5.54 o
  17   2   0       80.66       79.90     2.75 o
  18   2   0      121.72      120.80     2.29 o
  19   2   0       64.56       57.30     3.45 o
  20   2   0       20.52        4.39    11.93 <
  21   2   0       51.95       44.36     4.80 o
  22   2   0      166.34      160.61     2.47 o
  23   2   0       46.13       33.74     5.49 o
  24   2   0       32.85       23.79     8.37 <
  25   2   0       51.35       40.04     5.67 o
  26   2   0       61.38       58.53     4.85 o
  27   2   0       41.67       25.76     7.91 <
  28   2   0       93.46       86.95     3.66 o
  29   2   0       61.71       59.69     8.54 o
   1   3   0      212.18      194.28     2.22 o
   2   3   0      362.86      346.83     3.66 o
   3   3   0       80.13       75.77     1.43 o
   4   3   0       28.30       18.82     3.38 o
   5   3   0      422.19      415.67     4.26 o
   6   3   0      294.18      288.29     3.01 o
   7   3   0      115.67      108.99     1.53 o
   8   3   0      242.46      241.09     2.57 o
   9   3   0      238.18      238.79     2.55 o
  10   3   0       22.76        3.32     6.39 <
  11   3   0       34.36       34.76     4.46 o
  12   3   0       34.53       29.91     4.64 o
  13   3   0      166.35      166.86     2.10 o
  14   3   0      263.91      270.46     2.86 o
  15   3   0       21.98        3.25     9.15 <
  16   3   0      256.17      271.34     2.84 o
  17   3   0      148.26      150.09     2.26 o
  18   3   0       68.70       64.89     3.24 o
  19   3   0      148.11      149.67     2.33 o
  20   3   0       33.71       25.42     7.01 <
  21   3   0       53.90       52.77     4.39 o
  22   3   0       70.66       68.96     3.67 o
  23   3   0       53.97       43.31     4.84 o
  24   3   0      103.87      106.43     2.91 o
  25   3   0       94.37       92.33     3.35 o
  26   3   0       72.54       67.31     4.34 o
  27   3   0      102.02       98.67     3.32 o
  28   3   0       66.92       58.82     4.97 o
  29   3   0       12.45       21.74    76.04 <
   0   4   0      602.70      578.13     6.15 o
   1   4   0      247.96      235.45     2.56 o
   2   4   0      228.52      217.18     2.37 o
   3   4   0      519.87      514.25     5.23 o
   4   4   0       32.32       30.33     2.75 o
   5   4   0       57.29       48.87     1.78 o
   6   4   0      334.50      327.26     3.41 o
   7   4   0      337.67      330.29     3.44 o
   8   4   0       67.90       63.60     1.95 o
   9   4   0      354.01      352.70     3.63 o
  10   4   0       65.10       60.75     2.42 o
  11   4   0      505.27      523.52     5.13 o
  12   4   0       49.69       41.89     3.28 o
  13   4   0      360.33      370.54     3.74 o
  14   4   0       28.63       21.33     6.23 <
  15   4   0       74.03       71.02     2.90 o
  16   4   0       37.79       24.90     5.66 o
  17   4   0       27.94       26.46     7.87 <
  18   4   0       74.25       71.55     3.11 o
  19   4   0      170.54      171.69     2.38 o
  20   4   0       73.55       67.03     3.27 o
  21   4   0      218.02      222.71     2.67 o
  22   4   0       30.75       14.99     8.24 <
  23   4   0       33.10       10.26     8.40 <
  24   4   0       36.08       32.71     7.57 <
  25   4   0      100.82       96.21     3.10 o
  26   4   0       90.58       86.11     3.67 o
  27   4   0       29.74        5.29    12.14 <
  28   4   0       62.48       51.86     5.58 o
  29   4   0       79.71       83.32    15.70 <
   1   5   0      322.90      316.05     3.29 o
   2   5   0      109.45      103.01     1.44 o
   3   5   0       26.41       19.90     3.35 o
   4   5   0      280.16      274.57     2.87 o
   5   5   0      169.04      167.57     1.85 o
   6   5   0      210.61      201.66     2.25 o
   7   5   0      363.31      360.98     3.70 o
   8   5   0      120.64      117.16     1.65 o
   9   5   0      376.90      384.63     3.84 o
  10   5   0       56.23       53.98     2.44 o
  11   5   0      257.89      260.84     2.74 o
  12   5   0       95.86       93.50     2.10 o
  13   5   0       12.22        2.81    13.78 <
  14   5   0      119.26      117.78     2.07 o
  15   5   0       96.89       94.14     2.38 o
  16   5   0       83.46       81.35     2.78 o
  17   5   0       36.67       40.97     5.96 o
  18   5   0       46.13       47.35     4.82 o
  19   5   0       73.57       72.18     3.20 o
  20   5   0      121.58      121.65     2.43 o
  21   5   0      123.14      117.57     2.42 o
  22   5   0       32.99       20.38     7.55 <
  23   5   0       65.68       60.69     4.37 o
  24   5   0       26.31       11.95    11.65 <
  25   5   0       32.21       22.38    10.57 <
  26   5   0       41.13       23.93     8.50 <
  27   5   0       45.87       41.91     7.23 o
  28   5   0       35.17        1.43    11.22 <
  29   5   0       12.16       16.24   106.35 <
   0   6   0      285.06      279.10     2.99 o
   1   6   0      382.12      380.91     3.88 o
   2   6   0       88.17       88.87     1.51 o
   3   6   0      647.95      651.59     6.51 o
   4   6   0       90.27       80.16     1.54 o
   5   6   0       74.52       73.98     1.66 o
   6   6   0      138.34      135.96     1.67 o
   7   6   0      252.34      250.91     2.63 o
   8   6   0      290.94      294.59     3.01 o
   9   6   0       66.47       60.93     2.06 o
  10   6   0       89.12       88.76     1.87 o
  11   6   0      301.71      306.46     3.15 o
  12   6   0       42.56       40.77     3.88 o
  13   6   0        0.00        2.32    97.21 <
  14   6   0       29.59       18.93     6.22 <
  15   6   0      373.27      387.34     3.86 o
  16   6   0       69.79       66.97     2.99 o
  17   6   0      150.27      151.90     2.23 o
  18   6   0      150.95      149.96     2.25 o
  19   6   0      141.11      138.75     2.32 o
  20   6   0      154.63      154.65     2.41 o
  21   6   0      212.57      217.77     2.75 o
  22   6   0      101.76       99.76     3.19 o
  23   6   0       30.72        9.37    10.69 <
  24   6   0       90.94       90.23     3.73 o
  25   6   0       50.06       41.35     6.58 o
  26   6   0       87.93       85.96     3.82 o
  27   6   0       24.47        8.35    13.84 <
  28   6   0       40.39       19.86    11.67 <
   1   7   0      503.04      504.03     5.08 o
   2   7   0      300.82      303.36     3.11 o
   3   7   0      397.26      400.35     4.04 o
   4   7   0      202.00      201.13     2.18 o
   5   7   0      389.10      391.59     3.96 o
   6   7   0       25.86       10.75     4.41 <
   7   7   0       11.53        9.74     9.89 <
   8   7   0       20.25       16.97     5.98 <
   9   7   0       86.51       82.75     1.78 o
  10   7   0       53.32       51.76     2.67 o
  11   7   0       40.44       37.99     3.73 o
  12   7   0       15.83        6.80    10.97 <
  13   7   0      107.70      106.69     2.10 o
  14   7   0      276.80      281.05     2.99 o
  15   7   0       84.54       83.36     2.40 o
  16   7   0      169.56      172.82     2.22 o
  17   7   0       63.82       58.43     3.61 o
  18   7   0       47.85       45.22     4.94 o
  19   7   0       24.01       18.26    11.59 <
  20   7   0      127.16      128.74     2.76 o
  21   7   0       42.74       37.37     6.86 o
  22   7   0       67.65       69.04     4.49 o
  23   7   0       58.66       51.23     5.16 o
  24   7   0       23.90        2.23    15.08 <
  25   7   0      121.23      119.68     3.19 o
  26   7   0       40.10       13.72     8.74 <
  27   7   0      149.50      146.01     3.02 o
  28   7   0       72.33       66.64     7.93 o
   0   8   0      194.24      188.70     2.28 o
   1   8   0      252.08      246.32     2.69 o
   2   8   0       45.95       38.25     2.74 o
   3   8   0       43.79       42.41     3.01 o
   4   8   0       30.58       29.48     3.81 o
   5   8   0      282.12      293.65     2.94 o
   6   8   0      164.99      164.96     1.96 o
   7   8   0      433.87      447.80     4.40 o
   8   8   0      203.28      205.71     2.21 o
   9   8   0      201.45      205.09     2.21 o
  10   8   0      253.28      258.71     2.68 o
  11   8   0      146.51      145.39     1.94 o
  12   8   0       85.43       82.31     2.44 o
  13   8   0       57.71       58.50     3.52 o
  14   8   0      136.93      135.28     2.22 o
  15   8   0      149.56      147.44     2.25 o
  16   8   0      104.16      104.99     2.37 o
  17   8   0      161.08      165.25     2.43 o
  18   8   0       84.97       84.43     3.24 o
  19   8   0       37.20       32.80     7.37 <
  20   8   0       63.64       62.71     4.52 o
  21   8   0       36.99       28.38     8.26 <
  22   8   0      128.87      127.37     2.89 o
  23   8   0       91.27       92.12     3.89 o
  24   8   0       72.11       70.24     4.77 o
  25   8   0      143.74      141.95     3.04 o
  26   8   0       54.91       51.92     6.54 o
  27   8   0       39.46        3.20    11.46 <
  28   8   0       60.12       66.36    17.51 <
   1   9   0      211.80      214.22     2.36 o
   2   9   0      176.03      175.54     2.09 o
   3   9   0       72.43       69.30     2.11 o
   4   9   0       74.60       72.45     1.94 o
   5   9   0       27.84       22.16     4.77 <
   6   9   0       98.09      101.11     1.85 o
   7   9   0       24.12       22.83     5.93 <
   8   9   0      153.97      151.99     1.96 o
   9   9   0      111.40      109.78     1.86 o
  10   9   0      292.19      296.15     3.08 o
  11   9   0       69.62       66.96     2.63 o
  12   9   0      248.81      252.51     2.73 o
  13   9   0      125.35      128.26     2.11 o
  14   9   0       49.23       47.26     4.28 o
  15   9   0       73.72       68.37     3.22 o
  16   9   0       52.08       45.06     4.51 o
  17   9   0      146.27      147.62     2.43 o
  18   9   0       76.32       72.57     3.59 o
  19   9   0       20.74        1.52    13.85 <
  20   9   0      188.77      187.22     2.75 o
  21   9   0       88.69       79.96     3.68 o
  22   9   0       30.08       20.15    11.04 <
  23   9   0       40.88       34.83     7.94 <
  24   9   0       88.20       86.12     4.08 o
  25   9   0       28.92       11.43    13.73 <
  26   9   0       27.44        6.97    14.39 <
  27   9   0       44.01       41.36    11.02 <
   0  10   0      161.89      170.01     2.31 o
   1  10   0       48.16       46.15     3.62 o
   2  10   0        9.39        4.83    19.76 <
   3  10   0       24.20       22.64     6.23 <
   4  10   0      175.28      176.14     2.06 o
   5  10   0       37.18       34.41     3.89 o
   6  10   0      157.49      156.75     1.93 o
   7  10   0      154.88      153.27     1.95 o
   8  10   0      232.91      234.15     2.54 o
   9  10   0       96.81       91.60     2.04 o
  10  10   0      153.32      150.74     2.03 o
  11  10   0       15.84        6.56    11.56 <
  12  10   0      156.22      158.91     2.26 o
  13  10   0       29.06       16.29     7.74 <
  14  10   0      160.00      159.14     2.40 o
  15  10   0       44.51       41.06     5.43 o
  16  10   0       37.10       30.66     6.53 <
  17  10   0       70.01       65.03     3.62 o
  18  10   0       99.71      102.25     2.97 o
  19  10   0      127.28      123.41     2.67 o
  20  10   0       38.68       24.07     7.19 <
  21  10   0       62.82       60.17     4.89 o
  22  10   0      107.32      106.32     3.48 o
  23  10   0       47.81       48.50     7.70 o
  24  10   0       52.59       52.62     7.04 o
  25  10   0       38.89       31.58    10.11 <
  26  10   0       92.98       94.66     5.13 o
  27  10   0       47.04       60.30    29.09 <
   1  11   0      191.41      192.78     2.42 o
   2  11   0      129.45      127.90     2.29 o
   3  11   0      212.63      214.59     2.60 o
   4  11   0       83.00       79.38     2.51 o
   5  11   0       86.36       82.19     2.51 o
   6  11   0      110.26      111.49     2.11 o
   7  11   0       99.66      101.20     2.14 o
   8  11   0       84.02       78.08     2.24 o
   9  11   0       60.05       58.56     3.31 o
  10  11   0      164.16      161.63     2.23 o
  11  11   0       56.51       54.65     3.69 o
  12  11   0      313.06      316.16     3.39 o
  13  11   0       35.29       29.88     6.64 <
  14  11   0      163.52      161.08     2.42 o
  15  11   0       88.94       84.44     2.94 o
  16  11   0      126.05      126.01     2.48 o
  17  11   0       28.08        9.03    10.85 <
  18  11   0      104.46      100.87     2.97 o
  19  11   0       32.82       12.31    10.31 <
  20  11   0       90.70       86.52     4.20 o
  21  11   0       41.13       35.56     8.89 <
  22  11   0       52.26       50.38     7.15 o
  23  11   0       31.75       28.72    15.00 <
  24  11   0       34.01       13.27    15.23 <
  25  11   0       53.41       49.81     8.79 o
   0  12   0       92.92       95.06     8.41 o
   1  12   0       17.52       13.93    17.88 <
   2  12   0       29.90       29.29    10.56 <
   3  12   0      188.69      191.24     2.52 o
   4  12   0      501.10      517.08     5.13 o
   5  12   0      268.69      274.56     2.98 o
   6  12   0      393.62      407.80     4.12 o
   7  12   0      108.65      103.68     2.94 o
   8  12   0       25.02       17.97    11.82 <
   9  12   0       47.24       44.47     5.86 o
  10  12   0       25.49       29.29    11.52 <
  11  12   0       14.40        7.72    21.56 <
  12  12   0      204.58      206.11     3.04 o
  13  12   0       15.20       12.63    24.54 <
  14  12   0      177.48      181.30     3.16 o
  15  12   0       71.55       66.46     5.13 o
  16  12   0       96.85       87.64     4.07 o
  17  12   0       24.55       17.77    18.00 <
  18  12   0      224.53      225.90     3.31 o
  19  12   0       43.31       17.39    12.27 <
  20  12   0      143.68      142.56     3.96 o
  21  12   0       86.67       80.66     5.96 o
  22  12   0       56.66       53.60     9.11 o
  23  12   0      107.39      107.00     5.13 o
  24  12   0       21.22       25.88    27.80 <
  25  12   0        0.00        2.95   242.51 <
   1  13   0      259.47      266.24     3.73 o
   2  13   0       45.08       43.50     7.43 o
   3  13   0       31.17       23.03    10.44 <
   4  13   0       59.64       51.59     5.06 o
   5  13   0       70.40       69.44     6.01 o
   6  13   0       82.49       85.90     3.96 o
   7  13   0        0.00       18.94   127.48 <
   8  13   0       74.77       71.01     4.15 o
   9  13   0       29.60       11.71    10.10 <
  10  13   0       90.90       83.56     3.50 o
  11  13   0       22.65       12.84    15.45 <
  12  13   0      167.77      165.38     3.04 o
  13  13   0      182.75      185.45     3.11 o
  14  13   0       79.18       72.43     5.16 o
  15  13   0       38.04       30.91    11.08 <
  16  13   0       90.37       92.62     4.79 o
  17  13   0      140.60      142.43     3.75 o
  18  13   0       11.99       26.88    44.00 <
  19  13   0      106.45      106.64     5.22 o
  20  13   0       31.58       33.50    18.18 <
  21  13   0       15.92       24.25    36.63 <
  22  13   0       75.47       69.13     7.67 o
  23  13   0       49.39       47.79    12.34 <
  24  13   0       86.67       82.94     7.87 o
   0  14   0       44.84        5.05    19.80 <
   1  14   0       67.58       55.85     9.35 o
   2  14   0      191.43      193.64     3.02 o
   3  14   0       58.76       52.65     7.05 o
   4  14   0      253.45      259.25     3.52 o
   5  14   0      133.68      130.07     3.70 o
   6  14   0       76.94       73.67     4.91 o
   7  14   0       84.26       81.74     4.72 o
   8  14   0      111.91      108.41     3.93 o
   9  14   0        0.00        1.82   127.47 <
  10  14   0      126.01      123.04     3.14 o
  11  14   0       74.93       72.36     4.85 o
  12  14   0       17.96       10.81    21.05 <
  13  14   0      126.96      124.09     3.77 o
  14  14   0      159.11      157.21     3.38 o
  15  14   0       31.30       23.89    13.17 <
  16  14   0       13.45        5.59    32.99 <
  17  14   0       33.27        7.35    13.61 <
  18  14   0       47.80       46.46    11.13 <
  19  14   0       35.99        8.19    14.86 <
  20  14   0       37.36        6.74    17.66 <
  21  14   0       40.11       25.66    13.95 <
  22  14   0       37.75       21.97    15.85 <
  23  14   0       53.19       37.07    11.64 <
  24  14   0        0.00        7.70   255.94 <
   1  15   0      183.58      191.48     4.75 o
   2  15   0      149.86      146.27     4.30 o
   3  15   0       15.94        7.46    27.17 <
   4  15   0       89.45       83.23     5.09 o
   5  15   0       58.13       51.82     6.51 o
   6  15   0       34.15       31.50    11.87 <
   7  15   0      152.73      153.81     3.47 o
   8  15   0      140.29      141.08     3.54 o
   9  15   0      210.22      208.00     3.41 o
  10  15   0      104.45      100.97     4.46 o
  11  15   0       80.23       77.71     6.95 o
  12  15   0      113.85      111.80     4.54 o
  13  15   0       93.22       90.74     4.51 o
  14  15   0       31.64       25.66    13.16 <
  15  15   0       61.58       57.76     6.85 o
  16  15   0       19.70        8.71    25.23 <
  17  15   0       20.95       12.55    22.61 <
  18  15   0       83.74       81.25     6.77 o
  19  15   0       34.84        7.65    15.97 <
  20  15   0       77.30       69.58     7.75 o
  21  15   0       94.11       89.44     6.40 o
  22  15   0       50.93       44.39    12.45 <
  23  15   0       97.43      101.10    12.39 o
   0  16   0      109.36      115.36     9.49 o
   1  16   0       66.24       59.11    10.25 o
   2  16   0       55.47       54.02    13.10 <
   3  16   0      130.22      130.16     4.93 o
   4  16   0       88.47       86.78     4.77 o
   5  16   0      166.43      169.91     3.46 o
   6  16   0       86.13       89.15     5.04 o
   7  16   0      191.66      197.42     3.40 o
   8  16   0        0.00       10.27   159.15 <
   9  16   0      117.89      112.69     4.63 o
  10  16   0       29.08       32.12    18.76 <
  11  16   0       38.48       35.07    14.75 <
  12  16   0       19.29       25.84    26.38 <
  13  16   0       63.48       65.45     8.00 o
  14  16   0       25.06       17.80    22.54 <
  15  16   0      208.46      206.26     4.06 o
  16  16   0       41.77       21.38    13.45 <
  17  16   0      147.08      152.28     4.27 o
  18  16   0       43.16       19.56    14.11 <
  19  16   0       36.35       24.63    15.11 <
  20  16   0       37.58       29.86    16.09 <
  21  16   0       30.09        2.14    21.43 <
  22  16   0       24.30       12.53    39.23 <
   1  17   0       59.02       42.44    13.01 <
   2  17   0       13.65        7.11    55.16 <
   3  17   0      115.80      116.59     5.42 o
   4  17   0       39.41       39.09    12.91 <
   5  17   0       88.01       89.27     5.02 o
   6  17   0       58.30       48.99     8.53 o
   7  17   0       62.14       53.33     8.34 o
   8  17   0       53.69       53.37     9.40 <
   9  17   0       94.54       95.66     5.88 o
  10  17   0       38.43       40.27    13.57 <
  11  17   0       15.56        2.56    33.70 <
  12  17   0       63.90       64.35     8.30 o
  13  17   0       56.78       46.40     9.45 o
  14  17   0       34.93       35.11    16.80 <
  15  17   0       44.80       40.49    13.09 <
  16  17   0       30.26       14.34    19.99 <
  17  17   0       44.95       36.20    13.39 <
  18  17   0       44.93       32.85    16.13 <
  19  17   0       47.47       52.77    15.64 <
  20  17   0       18.70        5.10    65.10 <
  21  17   0       47.07       18.30    25.65 <
   0  18   0       14.66        6.88    79.78 <
   1  18   0      108.91       99.66     5.38 o
   2  18   0      140.03      140.16     4.48 o
   3  18   0      128.50      124.47     6.82 o
   4  18   0       29.80       22.24    21.58 <
   5  18   0       47.25       36.05    11.27 <
   6  18   0       23.51       14.56    24.11 <
   7  18   0      212.70      217.80     4.10 o
   8  18   0       58.58       53.83     9.31 o
   9  18   0       18.77        3.60    36.87 <
  10  18   0       37.33       33.51    16.84 <
  11  18   0       37.06       27.66    18.20 <
  12  18   0        9.99        3.48    65.79 <
  13  18   0       50.06       46.10    11.30 <
  14  18   0       11.90        0.33    76.83 <
  15  18   0      149.71      152.13     4.91 o
  16  18   0       29.56        9.53    22.29 <
  17  18   0      130.52      128.46     5.54 o
  18  18   0       28.98        3.97    36.28 <
  19  18   0       29.12       10.94    29.68 <
   1  19   0       85.76       92.70     7.55 o
   2  19   0      177.05      179.36     4.90 o
   3  19   0       70.99       74.41     9.49 o
   4  19   0      107.53       96.65     6.69 o
   5  19   0      122.34      114.58     5.19 o
   6  19   0       41.95       30.53    14.09 <
   7  19   0      136.07      135.67     4.98 o
   8  19   0       28.52        9.50    21.99 <
   9  19   0      142.15      146.31     5.80 o
  10  19   0       93.22       98.60     7.04 o
  11  19   0       58.91       55.69    10.89 <
  12  19   0       15.11       35.61    45.88 <
  13  19   0       28.01       26.21    25.12 <
  14  19   0       36.26        6.52    21.39 <
  15  19   0       48.76       29.01    20.81 <
  16  19   0       76.74       69.00    10.36 o
  17  19   0       43.48       45.32    23.33 <
   0  20   0       35.02       44.99    29.67 <
   1  20   0       35.77       17.51    23.75 <
   2  20   0      114.70      109.22     7.34 o
   3  20   0       61.34       49.57    11.47 <
   4  20   0      112.57      112.69     6.74 o
   5  20   0       60.92       66.27    11.98 <
   6  20   0       79.84       77.82     9.44 o
   7  20   0       38.12        9.47    18.77 <
   8  20   0       31.36       22.23    19.63 <
   9  20   0       45.83       28.76    16.87 <
  10  20   0       47.06       43.97    14.09 <
  11  20   0      104.57      100.58     6.86 o
  12  20   0       18.41        4.56    38.21 <
  13  20   0      126.18      114.71     5.99 o
  14  20   0       15.15       34.05    63.46 <
  15  20   0       50.97       26.85    19.23 <
   1  21   0       41.12       43.80    18.85 <
   2  21   0       49.61       48.67    16.34 <
   3  21   0       39.58       39.16    20.93 <
   4  21   0       25.55       11.10    33.02 <
   5  21   0       15.86       10.37    52.56 <
   6  21   0      137.09      128.68     6.60 o
   7  21   0       10.68        1.92    73.76 <
   8  21   0       67.47       65.17    11.84 <
   9  21   0       26.48        0.67    26.42 <
  10  21   0       30.09       10.50    23.88 <
  11  21   0       34.32        6.09    24.86 <
  12  21   0       61.12       64.58    14.58 <
  13  21   0       43.41       31.44    34.09 <
   0  22   0       99.13       94.35    11.74 o
   1  22   0       32.32       21.15    27.48 <
   2  22   0       33.97       38.23    25.30 <
   3  22   0       55.32       12.06    15.99 <
   4  22   0      103.78       95.73     8.89 o
   5  22   0       48.32        8.69    18.83 <
   6  22   0       50.06       43.12    17.93 <
   7  22   0       68.70       63.22    12.75 <
   8  22   0       45.94       16.05    26.26 <
  11  22   0       59.19       12.08    29.23 <
   1  23   0       74.62       74.90    12.13 o
   2  23   0        0.00       20.36   250.82 <
   3  23   0       40.45       43.51    30.91 <
   4  23   0       47.26       18.78    24.29 <
   6  23   0       75.72       84.90    15.12 <
 -29   1   1       58.84       45.73     5.45 o
 -28   1   1      102.50       99.05     3.39 o
 -27   1   1       50.60       33.45     6.29 o
 -26   1   1       43.15       40.43     6.90 o
 -25   1   1       72.63       67.07     3.88 o
 -24   1   1       86.65       80.67     3.30 o
 -23   1   1      218.71      220.76     2.72 o
 -22   1   1      113.20      114.77     2.57 o
 -21   1   1       40.79       33.43     5.77 o
 -20   1   1       54.36       47.77     4.30 o
 -19   1   1      200.27      202.88     2.51 o
 -18   1   1      131.83      130.33     2.26 o
 -17   1   1      202.46      206.93     2.45 o
 -16   1   1       33.25       26.20     5.95 <
 -15   1   1      109.26      106.08     2.17 o
 -14   1   1       44.89       43.46     3.87 o
 -13   1   1       61.42       60.54     2.83 o
 -12   1   1       55.01       49.50     2.84 o
 -11   1   1      255.17      258.93     2.73 o
 -10   1   1      119.97      120.99     1.78 o
  -9   1   1      419.68      429.48     4.27 o
  -8   1   1      129.74      125.55     1.68 o
  -7   1   1       45.00       42.26     2.75 o
  -6   1   1      232.11      226.36     2.44 o
  -5   1   1      446.37      428.91     4.50 o
  -4   1   1      612.42      586.80     6.15 o
   3   1   1      112.90      103.50     1.34 o
   4   1   1      216.64      201.78     2.25 o
   5   1   1      169.35      163.35     1.84 o
   6   1   1      155.44      148.66     1.77 o
   7   1   1      425.76      418.42     4.31 o
   8   1   1       68.82       64.67     1.85 o
   9   1   1      320.19      324.31     3.29 o
  10   1   1       44.87       35.28     2.92 o
  11   1   1      165.89      167.64     2.01 o
  12   1   1      176.96      174.66     2.09 o
  13   1   1      384.33      393.19     3.97 o
  14   1   1      150.62      146.66     2.10 o
  15   1   1      102.38       98.42     2.30 o
  16   1   1       83.13       78.94     2.54 o
  17   1   1      163.50      166.07     2.25 o
  18   1   1       28.34       16.34     7.95 <
  19   1   1      140.18      143.11     2.35 o
  20   1   1       52.77       46.25     4.34 o
  21   1   1      181.06      182.91     2.47 o
  22   1   1       85.72       79.00     3.28 o
  23   1   1      135.45      139.43     2.60 o
  24   1   1       56.27       51.60     4.95 o
  25   1   1       36.68       17.57     8.03 <
  26   1   1      103.01       99.18     3.21 o
  27   1   1       47.93       40.28     6.49 o
  28   1   1       35.29       28.90     9.02 <
  29   1   1       66.62       67.73     9.87 o
 -30   2   1        0.00        1.61   262.35 <
 -29   2   1       61.19       49.35     5.66 o
 -28   2   1       60.13       48.13     5.30 o
 -27   2   1       36.00       21.98     8.89 <
 -26   2   1       35.68       15.18     9.10 <
 -25   2   1      169.01      169.04     2.61 o
 -24   2   1       58.88       51.28     4.62 o
 -23   2   1      230.42      232.34     2.81 o
 -22   2   1       98.34       95.92     2.77 o
 -21   2   1       99.60       96.05     2.66 o
 -20   2   1       48.69       40.95     4.60 o
 -19   2   1      164.00      167.03     2.34 o
 -18   2   1      198.56      199.41     2.46 o
 -17   2   1      169.89      170.74     2.30 o
 -16   2   1       97.60       94.16     2.42 o
 -15   2   1      265.38      273.31     2.90 o
 -14   2   1      176.99      179.24     2.23 o
 -13   2   1       75.97       67.16     2.58 o
 -12   2   1      200.73      198.62     2.30 o
 -11   2   1      281.81      281.00     2.97 o
 -10   2   1      169.65      171.59     2.03 o
  -9   2   1       34.23       31.60     4.16 o
  -8   2   1      243.51      238.26     2.60 o
  -7   2   1      356.90      356.37     3.65 o
  -6   2   1      606.87      595.45     6.11 o
  -5   2   1      208.74      198.22     2.20 o
  -4   2   1      885.60      847.71     9.06 o
  -3   2   1       35.90       26.85     1.85 o
   2   2   1       22.79       11.24     3.66 o
   3   2   1      333.11      315.22     3.37 o
   4   2   1       78.39       70.73     1.46 o
   5   2   1      551.84      546.88     5.55 o
   6   2   1      155.88      145.03     1.77 o
   7   2   1      661.29      663.35     6.64 o
   8   2   1       88.60       79.91     1.65 o
   9   2   1      292.78      294.70     3.03 o
  10   2   1      165.96      161.42     1.96 o
  11   2   1       67.84       59.51     2.22 o
  12   2   1      186.81      186.76     2.17 o
  13   2   1      110.72      105.47     2.01 o
  14   2   1      107.22      103.22     2.11 o
  15   2   1       93.70       91.25     2.35 o
  16   2   1      193.18      197.92     2.38 o
  17   2   1      105.66      105.21     2.40 o
  18   2   1      270.49      281.28     2.99 o
  19   2   1       92.71       86.36     2.75 o
  20   2   1      160.82      163.93     2.38 o
  21   2   1       34.18       19.46     7.23 <
  22   2   1       85.35       79.66     3.06 o
  23   2   1      101.22      101.92     2.91 o
  24   2   1       45.01       37.16     6.30 o
  25   2   1       93.31       93.47     3.40 o
  26   2   1      126.73      123.81     2.92 o
  27   2   1       36.48        5.06     9.32 <
  28   2   1       52.49       46.63     6.03 o
  29   2   1       75.14       65.66    17.07 <
 -29   3   1       98.03       85.94     5.17 o
 -28   3   1       47.76       33.85     7.09 o
 -27   3   1       98.20       92.93     3.31 o
 -26   3   1       36.57       23.76     7.59 <
 -25   3   1       53.73       44.92     5.41 o
 -24   3   1       33.70       14.33     8.38 <
 -23   3   1       41.43       33.23     6.41 o
 -22   3   1      130.06      130.18     2.54 o
 -21   3   1       30.54        5.58     7.98 <
 -20   3   1       22.65        4.60    10.17 <
 -19   3   1       48.88       49.07     4.48 o
 -18   3   1       29.02       24.01     7.51 <
 -17   3   1      248.97      256.23     2.79 o
 -16   3   1       27.35       21.42     7.88 <
 -15   3   1      312.61      323.42     3.33 o
 -14   3   1      360.04      372.44     3.75 o
 -13   3   1      191.63      192.66     2.29 o
 -12   3   1      513.15      524.94     5.21 o
 -11   3   1      194.57      193.67     2.27 o
 -10   3   1      166.16      167.05     2.03 o
  -9   3   1      317.16      310.41     3.30 o
  -8   3   1      103.95      101.68     1.69 o
  -7   3   1       77.22       68.23     1.57 o
  -6   3   1       48.58       46.34     2.13 o
  -5   3   1      151.15      143.44     1.71 o
  -4   3   1      237.23      225.66     2.44 o
  -3   3   1      150.02      139.16     1.63 o
  -2   3   1      206.88      192.03     2.17 o
  -1   3   1      356.89      339.04     3.63 o
   0   3   1      246.64      235.51     2.51 o
   1   3   1      210.39      199.44     2.20 o
   2   3   1      804.82      771.19     8.28 o
   3   3   1      527.04      507.33     5.30 o
   4   3   1      120.60      116.73     1.47 o
   5   3   1      290.07      283.23     2.97 o
   6   3   1      225.16      218.78     2.38 o
   7   3   1      301.12      298.52     3.11 o
   8   3   1       42.02       42.05     3.08 o
   9   3   1      358.85      365.10     3.68 o
  10   3   1      232.28      236.26     2.50 o
  11   3   1      313.91      315.91     3.26 o
  12   3   1      305.80      315.09     3.20 o
  13   3   1       19.75        9.27     8.74 <
  14   3   1      113.33      109.82     2.18 o
  15   3   1      112.68      110.19     2.27 o
  16   3   1      135.02      136.99     2.22 o
  17   3   1      202.09      202.17     2.48 o
  18   3   1      192.67      195.59     2.43 o
  19   3   1       30.88       19.26     7.31 <
  20   3   1      178.45      181.03     2.41 o
  21   3   1       44.09       40.22     5.53 o
  22   3   1       60.26       57.81     4.07 o
  23   3   1      111.67      110.25     2.76 o
  24   3   1      127.50      123.18     2.71 o
  25   3   1       88.22       87.09     3.51 o
  26   3   1       88.93       86.06     3.57 o
  27   3   1      103.73      106.15     3.34 o
  28   3   1       30.28       13.96    11.93 <
 -29   4   1       33.07       11.64    30.29 <
 -28   4   1       63.65       58.76     5.43 o
 -27   4   1       38.01       21.53     9.73 <
 -26   4   1      116.59      111.07     3.04 o
 -25   4   1       72.09       67.74     3.72 o
 -24   4   1       43.27       43.64     6.13 o
 -23   4   1       32.10       16.94     8.07 <
 -22   4   1      104.21      101.44     2.73 o
 -21   4   1       40.88       30.04     6.12 o
 -20   4   1       67.42       63.65     3.56 o
 -19   4   1      119.50      122.30     2.42 o
 -18   4   1       43.74       33.25     5.23 o
 -17   4   1      155.06      155.49     2.24 o
 -16   4   1      146.75      145.79     2.19 o
 -15   4   1      260.33      268.69     2.85 o
 -14   4   1      138.24      136.99     2.09 o
 -13   4   1      176.32      177.55     2.18 o
 -12   4   1      179.15      181.07     2.17 o
 -11   4   1      108.37      104.62     1.92 o
 -10   4   1      313.03      317.61     3.24 o
  -9   4   1      228.96      226.89     2.45 o
  -8   4   1      341.79      345.93     3.49 o
  -7   4   1      180.87      172.14     1.99 o
  -6   4   1       53.40       51.68     1.85 o
  -5   4   1      117.65      110.36     1.46 o
  -4   4   1      118.45      108.62     1.44 o
  -3   4   1      487.43      477.91     4.90 o
  -2   4   1       83.57       75.31     1.40 o
  -1   4   1      536.91      520.67     5.44 o
   0   4   1      120.04      111.81     1.44 o
   1   4   1       42.21       36.31     2.24 o
   2   4   1      261.03      254.69     2.67 o
   3   4   1      180.84      173.96     1.93 o
   4   4   1      340.03      337.04     3.45 o
   5   4   1       65.11       64.04     1.61 o
   6   4   1       62.32       58.70     1.76 o
   7   4   1       41.69       34.24     2.94 o
   8   4   1      368.37      375.90     3.77 o
   9   4   1       64.63       65.94     2.20 o
  10   4   1      310.50      312.31     3.23 o
  11   4   1       77.07       71.72     2.16 o
  12   4   1       84.99       83.71     2.15 o
  13   4   1       69.58       65.21     2.59 o
  14   4   1       62.14       60.89     3.20 o
  15   4   1      331.60      346.01     3.50 o
  16   4   1      101.65       96.61     2.44 o
  17   4   1      135.61      133.41     2.27 o
  18   4   1       25.74        4.58     9.63 <
  19   4   1       52.87       56.34     4.51 o
  20   4   1       62.72       55.44     3.83 o
  21   4   1       62.40       59.10     4.11 o
  22   4   1      178.15      181.46     2.52 o
  23   4   1       41.36       35.12     6.15 o
  24   4   1       36.37        8.16     8.02 <
  25   4   1       27.99       18.44    11.19 <
  26   4   1       67.76       60.83     4.86 o
  27   4   1       46.43       32.23     7.26 o
  28   4   1       46.19       40.78     7.87 <
 -29   5   1       73.30       82.44    12.75 <
 -28   5   1       77.62       74.37     4.46 o
 -27   5   1       77.32       71.62     4.39 o
 -26   5   1       88.85       85.08     3.83 o
 -25   5   1       70.24       72.55     4.71 o
 -24   5   1       65.05       64.28     4.61 o
 -23   5   1       26.96        0.58     9.71 <
 -22   5   1      192.01      196.84     2.52 o
 -21   5   1      123.72      119.46     2.42 o
 -20   5   1      343.94      356.91     3.66 o
 -19   5   1       39.39       43.43     5.60 o
 -18   5   1       42.65       35.93     5.01 o
 -17   5   1       14.81        4.53    13.88 <
 -16   5   1       86.39       82.83     2.50 o
 -15   5   1       55.87       56.51     3.57 o
 -14   5   1       28.87       22.53     6.83 <
 -13   5   1       95.80       96.35     2.16 o
 -12   5   1      286.04      290.58     3.03 o
 -11   5   1       15.39        6.94     9.67 <
 -10   5   1       64.64       63.45     2.22 o
  -9   5   1      285.97      293.06     2.98 o
  -8   5   1      263.63      263.72     2.75 o
  -7   5   1      369.23      378.81     3.76 o
  -6   5   1       43.51       42.77     2.34 o
  -5   5   1      264.24      263.14     2.71 o
  -4   5   1      285.88      287.02     2.92 o
  -3   5   1      123.20      114.77     1.46 o
  -2   5   1      514.75      512.84     5.20 o
  -1   5   1       45.94       40.14     2.21 o
   0   5   1      142.38      137.10     1.63 o
   1   5   1       29.85       21.83     3.40 o
   2   5   1      646.81      639.10     6.54 o
   3   5   1      239.05      227.53     2.48 o
   4   5   1      285.32      285.46     2.92 o
   5   5   1      289.62      286.32     2.96 o
   6   5   1      129.63      122.22     1.63 o
   7   5   1       37.20       24.63     3.27 o
   8   5   1      208.94      206.39     2.28 o
   9   5   1       21.17        7.73     6.28 <
  10   5   1      461.55      479.23     4.68 o
  11   5   1      112.48      109.10     1.89 o
  12   5   1      377.72      386.02     3.89 o
  13   5   1       57.92       54.95     3.12 o
  14   5   1      146.78      146.51     2.06 o
  15   5   1      153.41      157.44     2.21 o
  16   5   1      181.78      187.24     2.35 o
  17   5   1       95.34       93.03     2.54 o
  18   5   1       86.61       88.47     2.74 o
  19   5   1      143.89      143.09     2.32 o
  20   5   1      197.60      201.78     2.55 o
  21   5   1       80.28       77.82     3.09 o
  22   5   1       85.46       83.86     3.27 o
  23   5   1      129.69      129.04     2.84 o
  24   5   1      135.86      134.39     2.81 o
  25   5   1       35.96       17.07     9.75 <
  26   5   1       28.90        6.01    12.03 <
  27   5   1       30.58       18.67    11.28 <
  28   5   1       86.01       86.22     5.97 o
 -28   6   1       98.89       95.08     3.82 o
 -27   6   1       34.00       24.18    10.38 <
 -26   6   1       57.60       46.93     5.81 o
 -25   6   1       38.23       29.56     8.99 <
 -24   6   1       88.83       85.91     3.72 o
 -23   6   1       37.06       26.72     8.13 <
 -22   6   1       52.93       44.85     5.01 o
 -21   6   1       18.41       11.25    15.13 <
 -20   6   1       38.36       25.40     6.20 o
 -19   6   1       42.56       36.95     5.05 o
 -18   6   1       50.13       44.32     4.21 o
 -17   6   1      154.70      155.68     2.20 o
 -16   6   1       55.87       52.87     3.53 o
 -15   6   1       70.23       65.22     2.92 o
 -14   6   1      108.57      109.09     2.14 o
 -13   6   1      150.17      152.08     2.05 o
 -12   6   1      114.38      112.50     1.88 o
 -11   6   1       42.94       38.79     3.58 o
 -10   6   1      195.23      193.08     2.19 o
  -9   6   1       82.35       80.53     1.85 o
  -8   6   1      188.63      188.32     2.10 o
  -7   6   1      101.86       94.55     1.57 o
  -6   6   1      112.18      107.08     1.52 o
  -5   6   1      220.32      214.86     2.32 o
  -4   6   1      302.08      300.58     3.09 o
  -3   6   1      192.00      195.06     2.07 o
  -2   6   1      362.20      362.35     3.68 o
  -1   6   1      166.68      164.63     1.86 o
   0   6   1      279.92      278.87     2.87 o
   1   6   1      233.75      228.93     2.46 o
   2   6   1      265.62      269.93     2.75 o
   3   6   1      169.45      162.40     1.87 o
   4   6   1      249.06      243.98     2.59 o
   5   6   1       98.27       96.96     1.51 o
   6   6   1      215.42      216.57     2.28 o
   7   6   1      304.66      300.86     3.13 o
   8   6   1      158.44      152.83     1.89 o
   9   6   1      118.92      114.20     1.77 o
  10   6   1       27.73       20.87     5.15 <
  11   6   1       93.22       89.33     1.88 o
  12   6   1       88.32       87.87     2.19 o
  13   6   1      120.94      121.16     1.95 o
  14   6   1       55.50       49.82     3.16 o
  15   6   1       90.23       85.38     2.43 o
  16   6   1      107.76      107.35     2.25 o
  17   6   1       78.56       78.71     2.72 o
  18   6   1       28.88       22.12     7.27 <
  19   6   1       30.22       23.80     7.39 <
  20   6   1       28.28       18.98    10.54 <
  21   6   1       78.54       74.38     3.83 o
  22   6   1       81.63       79.87     3.86 o
  23   6   1       30.99       16.11    10.14 <
  24   6   1       32.84       20.01     9.71 <
  25   6   1       49.98       40.19     6.41 o
  26   6   1       66.64       65.47     5.01 o
  27   6   1       66.38       65.16     5.09 o
  28   6   1       50.91       54.27    10.85 <
 -28   7   1       36.36        9.44    12.96 <
 -27   7   1       71.27       66.37     5.16 o
 -26   7   1      103.72      101.15     3.67 o
 -25   7   1       83.40       78.12     4.22 o
 -24   7   1      138.49      139.10     2.90 o
 -23   7   1       53.48       51.56     5.54 o
 -22   7   1       66.29       62.41     4.61 o
 -21   7   1       67.98       67.05     4.23 o
 -20   7   1       94.88       93.15     2.90 o
 -19   7   1       78.29       72.27     3.15 o
 -18   7   1      132.13      132.22     2.37 o
 -17   7   1       33.46       30.20     6.35 <
 -16   7   1      243.86      247.01     2.74 o
 -15   7   1       39.01       32.72     4.97 o
 -14   7   1       79.83       77.89     2.60 o
 -13   7   1      206.11      207.36     2.38 o
 -12   7   1       92.51       92.02     2.02 o
 -11   7   1       93.14       91.42     1.89 o
 -10   7   1       46.31       43.65     3.04 o
  -9   7   1      110.55      109.23     1.69 o
  -8   7   1      367.68      371.53     3.75 o
  -7   7   1       88.28       84.15     1.60 o
  -6   7   1      200.07      201.76     2.15 o
  -5   7   1       93.60       88.06     1.55 o
  -4   7   1      507.32      508.79     5.12 o
  -3   7   1      308.76      310.82     3.19 o
  -2   7   1      255.67      256.37     2.68 o
  -1   7   1      259.75      254.88     2.72 o
   0   7   1       16.85       13.20     6.29 <
   1   7   1       34.94       27.59     3.40 o
   2   7   1      236.00      242.17     2.50 o
   3   7   1      155.76      146.96     1.78 o
   4   7   1      101.70      101.68     1.56 o
   5   7   1       20.46       19.54     5.57 <
   6   7   1      353.46      364.12     3.61 o
   7   7   1      168.06      166.64     1.92 o
   8   7   1      223.63      221.82     2.39 o
   9   7   1       99.33       97.23     1.79 o
  10   7   1      256.22      258.28     2.72 o
  11   7   1      135.87      133.23     1.90 o
  12   7   1       58.38       56.72     2.98 o
  13   7   1       64.45       55.98     2.82 o
  14   7   1      215.32      217.02     2.45 o
  15   7   1       13.58        7.20    13.61 <
  16   7   1      253.35      261.10     2.86 o
  17   7   1       32.83       26.39     6.98 <
  18   7   1       27.11       14.61     9.32 <
  19   7   1       58.57       54.68     4.61 o
  20   7   1      177.57      179.31     2.66 o
  21   7   1       28.69        9.98    11.06 <
  22   7   1       23.85        9.29    12.75 <
  23   7   1       39.98       39.43     7.87 <
  24   7   1       89.31       88.53     3.71 o
  25   7   1       44.37       25.90     7.49 <
  26   7   1       48.84       28.95     6.61 o
  27   7   1       77.62       70.49     4.58 o
  28   7   1      104.85      107.58     8.89 o
 -28   8   1       23.70       39.74    31.51 <
 -27   8   1       21.52        5.34    17.92 <
 -26   8   1      151.70      150.35     3.02 o
 -25   8   1       26.76       17.90    13.07 <
 -24   8   1       54.52       51.92     6.13 o
 -23   8   1       55.90       55.59     6.17 o
 -22   8   1       58.53       53.13     5.53 o
 -21   8   1      148.49      145.60     2.82 o
 -20   8   1       57.54       53.61     4.92 o
 -19   8   1      125.02      124.06     2.67 o
 -18   8   1       24.19        8.26     9.77 <
 -17   8   1       43.34       38.66     5.17 o
 -16   8   1       24.19       17.90     9.67 <
 -15   8   1      141.47      140.18     2.23 o
 -14   8   1      205.21      205.35     2.47 o
 -13   8   1      101.97       99.43     2.29 o
 -12   8   1      164.59      161.85     2.13 o
 -11   8   1       66.07       64.00     2.41 o
 -10   8   1       61.33       58.22     2.36 o
  -9   8   1       22.80       16.74     5.86 <
  -8   8   1      161.47      163.18     1.90 o
  -7   8   1      148.62      147.19     1.78 o
  -6   8   1       92.65       91.12     1.63 o
  -5   8   1       85.40       78.74     1.75 o
  -4   8   1      132.19      133.27     1.78 o
  -3   8   1      434.11      438.51     4.41 o
  -2   8   1      199.64      200.50     2.19 o
  -1   8   1      367.24      369.62     3.76 o
   0   8   1      125.94      122.14     1.66 o
   1   8   1       81.58       78.53     1.98 o
   2   8   1      191.04      192.08     2.13 o
   3   8   1      237.03      239.15     2.49 o
   4   8   1      355.42      361.17     3.63 o
   5   8   1       18.83       16.63     6.58 <
   6   8   1      160.16      160.55     1.91 o
   7   8   1       77.28       77.36     1.90 o
   8   8   1       81.04       81.84     1.84 o
   9   8   1      135.58      132.43     1.84 o
  10   8   1      153.31      152.80     1.93 o
  11   8   1      213.30      217.71     2.40 o
  12   8   1       24.57       23.26     7.72 <
  13   8   1       38.34       33.00     5.21 o
  14   8   1       29.75       22.69     6.84 <
  15   8   1      209.65      210.09     2.53 o
  16   8   1       19.96        1.86    12.17 <
  17   8   1       87.83       84.99     3.01 o
  18   8   1       26.95       27.39     9.41 <
  19   8   1      136.86      135.50     2.60 o
  20   8   1       58.62       55.53     4.83 o
  21   8   1      123.40      122.80     2.85 o
  22   8   1      111.18      110.51     3.07 o
  23   8   1       40.19       26.72     7.75 <
  24   8   1       28.94       25.25    12.03 <
  25   8   1       28.42       12.35    12.14 <
  26   8   1       61.39       61.77     6.02 o
  27   8   1       83.13       73.85     6.08 o
 -28   9   1        0.00       30.50   246.81 <
 -27   9   1       55.86       54.34     8.51 o
 -26   9   1       77.69       75.62     4.52 o
 -25   9   1       33.59       23.02    10.42 <
 -24   9   1       81.69       77.87     4.33 o
 -23   9   1       38.77       34.76     9.42 <
 -22   9   1      116.32      116.54     3.16 o
 -21   9   1       69.34       65.65     4.52 o
 -20   9   1      156.99      160.62     2.70 o
 -19   9   1       91.10       91.00     3.32 o
 -18   9   1      219.30      218.27     2.78 o
 -17   9   1       83.10       83.28     3.44 o
 -16   9   1      179.01      180.00     2.51 o
 -15   9   1      184.12      185.70     2.35 o
 -14   9   1       75.04       73.75     2.73 o
 -13   9   1       21.64       17.88     9.16 <
 -12   9   1      179.13      180.43     2.22 o
 -11   9   1      287.68      292.73     3.04 o
 -10   9   1       33.31       33.23     4.75 o
  -9   9   1      361.37      371.48     3.72 o
  -8   9   1      151.28      151.04     1.91 o
  -7   9   1      244.76      248.92     2.62 o
  -6   9   1      207.46      204.05     2.28 o
  -5   9   1       23.74       16.50     5.33 <
  -4   9   1       97.97       90.39     1.79 o
  -3   9   1      162.34      162.94     2.01 o
  -2   9   1       13.91        9.77    10.58 <
  -1   9   1      253.33      254.79     2.71 o
   0   9   1      154.07      154.74     1.91 o
   1   9   1       55.06       50.42     3.04 o
   2   9   1       91.08       87.63     1.83 o
   3   9   1      279.55      283.09     2.92 o
   4   9   1      330.19      334.26     3.39 o
   5   9   1      203.99      209.35     2.23 o
   6   9   1      466.98      482.70     4.74 o
   7   9   1       61.60       58.97     2.43 o
   8   9   1      248.21      249.81     2.67 o
   9   9   1      279.04      283.88     2.96 o
  10   9   1      118.36      122.18     1.91 o
  11   9   1       18.50       13.43     9.37 <
  12   9   1       63.05       60.15     3.30 o
  13   9   1      143.04      142.99     2.17 o
  14   9   1      101.42      100.75     2.40 o
  15   9   1       71.71       67.80     3.11 o
  16   9   1       53.61       54.50     4.44 o
  17   9   1       26.75       19.72     9.60 <
  18   9   1       47.21       41.98     5.40 o
  19   9   1       95.10       94.97     3.09 o
  20   9   1       42.35       36.94     7.24 <
  21   9   1      202.96      207.32     2.86 o
  22   9   1       52.38       49.08     6.14 o
  23   9   1      165.92      168.60     2.97 o
  24   9   1       82.92       84.90     4.40 o
  25   9   1       49.63       38.27     7.03 o
  26   9   1       43.54       41.70     9.20 <
  27   9   1       55.72       63.50    12.26 <
 -27  10   1       31.00       45.40    20.45 <
 -26  10   1       37.29       24.99    10.17 <
 -25  10   1       14.28        0.33    26.52 <
 -24  10   1       68.22       65.54     5.22 o
 -23  10   1       22.14       18.99    15.21 <
 -22  10   1       82.14       80.84     3.94 o
 -21  10   1       61.53       61.21     4.91 o
 -20  10   1       19.17       25.69    15.94 <
 -19  10   1      111.33      107.30     2.86 o
 -18  10   1       96.78       92.79     3.00 o
 -17  10   1       78.25       78.63     3.48 o
 -16  10   1      200.32      201.62     2.60 o
 -15  10   1       89.96       90.80     3.02 o
 -14  10   1       73.89       74.08     3.21 o
 -13  10   1      277.20      281.14     3.02 o
 -12  10   1       42.68       37.92     4.60 o
 -11  10   1      318.98      327.64     3.35 o
 -10  10   1       67.21       61.46     2.62 o
  -9  10   1      175.89      174.92     2.18 o
  -8  10   1       91.03       88.55     2.15 o
  -7  10   1       85.69       82.72     2.11 o
  -6  10   1      103.96      103.47     1.89 o
  -5  10   1      131.46      131.74     1.92 o
  -4  10   1       55.89       51.10     2.92 o
  -3  10   1       81.83       80.97     2.52 o
  -2  10   1      127.59      127.95     2.18 o
  -1  10   1       87.26       88.63     2.06 o
   0  10   1      305.98      311.55     3.20 o
   1  10   1      407.19      416.43     4.21 o
   2  10   1      251.78      261.21     2.79 o
   3  10   1      178.74      177.50     2.10 o
   4  10   1       68.97       67.98     2.12 o
   5  10   1       79.73       75.80     1.90 o
   6  10   1       54.86       51.76     2.59 o
   7  10   1       90.84       90.55     1.95 o
   8  10   1       23.00       18.37     7.26 <
   9  10   1      163.70      161.62     2.13 o
  10  10   1      200.90      202.83     2.37 o
  11  10   1      289.46      293.56     3.12 o
  12  10   1      216.54      220.19     2.56 o
  13  10   1      222.80      224.07     2.60 o
  14  10   1      169.52      171.28     2.38 o
  15  10   1       75.45       72.70     3.15 o
  16  10   1      118.43      116.67     2.45 o
  17  10   1      143.93      140.74     2.48 o
  18  10   1       32.76        2.38     8.32 <
  19  10   1      177.80      174.22     2.68 o
  20  10   1       23.34        6.51    14.91 <
  21  10   1       85.45       81.15     3.80 o
  22  10   1       81.78       79.22     4.02 o
  23  10   1       73.21       65.80     4.75 o
  24  10   1       31.76       24.85    13.48 <
  25  10   1      106.31       99.94     4.34 o
  26  10   1       51.62       33.94    13.30 <
 -26  11   1       75.69       49.28    12.64 <
 -25  11   1       29.30       22.41    17.05 <
 -24  11   1      115.69      110.68     4.23 o
 -23  11   1      102.96       95.47     4.17 o
 -22  11   1       54.66       54.71     6.63 o
 -21  11   1        8.60       11.33    40.37 <
 -20  11   1       20.78        2.83    15.59 <
 -19  11   1      148.57      149.93     2.69 o
 -18  11   1       23.38       17.79    13.24 <
 -17  11   1      147.85      149.36     2.65 o
 -16  11   1       27.94       17.70     9.20 <
 -15  11   1      129.56      127.45     2.49 o
 -14  11   1       58.34       48.22     3.94 o
 -13  11   1      189.06      188.85     2.47 o
 -12  11   1       95.72       92.69     2.54 o
 -11  11   1       52.87       50.71     3.70 o
 -10  11   1      202.15      204.71     2.37 o
  -9  11   1       83.73       84.81     2.47 o
  -8  11   1      100.04       97.38     2.35 o
  -7  11   1      244.33      249.22     2.72 o
  -6  11   1      140.05      141.55     2.19 o
  -5  11   1      423.87      434.44     4.39 o
  -4  11   1       13.21        9.10    16.91 <
  -3  11   1      246.99      255.12     2.85 o
  -2  11   1      128.87      127.56     2.30 o
  -1  11   1      242.60      250.93     2.87 o
   0  11   1      145.36      140.55     2.47 o
   1  11   1      140.46      139.42     2.17 o
   2  11   1       23.47       21.40     8.08 <
   3  11   1      255.67      258.71     2.81 o
   4  11   1       17.87       15.35     8.86 <
   5  11   1      166.19      167.95     2.07 o
   6  11   1      106.41      108.17     2.12 o
   7  11   1       12.87        2.67    17.82 <
   8  11   1      251.73      254.60     2.90 o
   9  11   1      163.00      169.49     2.42 o
  10  11   1       33.89       28.02     6.87 <
  11  11   1      120.46      118.40     2.49 o
  12  11   1       37.28       33.74     6.68 <
  13  11   1      317.35      323.50     3.50 o
  14  11   1      121.36      116.26     2.75 o
  15  11   1       59.67       59.52     4.57 o
  16  11   1       77.89       75.39     3.62 o
  17  11   1      244.64      245.71     3.06 o
  18  11   1       34.13       17.73     9.28 <
  19  11   1      139.89      140.76     3.03 o
  20  11   1       95.48       90.05     3.80 o
  21  11   1       50.65       46.18     8.01 o
  22  11   1       29.29       13.17    17.91 <
  23  11   1       59.89       52.10     7.35 o
  24  11   1       26.88       17.69    18.22 <
  25  11   1       44.75       50.98     9.96 <
  26  11   1       42.26       30.81    15.97 <
 -25  12   1       49.90       34.87    12.17 <
 -24  12   1       36.61       23.53    15.25 <
 -23  12   1       54.66       53.20     9.57 <
 -22  12   1       33.71       18.03    14.30 <
 -21  12   1       86.39       81.32     5.19 o
 -20  12   1       65.16       66.74     6.63 o
 -19  12   1       61.68       56.33     6.90 o
 -18  12   1       48.30       46.09     9.21 <
 -17  12   1       23.46        6.59    19.47 <
 -16  12   1       21.58       13.63    18.29 <
 -15  12   1       86.46       85.31     4.91 o
 -14  12   1       24.93        3.81    13.84 <
 -13  12   1       36.73       36.11     8.69 <
 -12  12   1       52.58       50.37     6.08 o
 -11  12   1       99.75       97.11     3.11 o
 -10  12   1        8.23        1.05    33.22 <
  -9  12   1      109.38      107.45     2.81 o
  -8  12   1       16.44        9.78    13.69 <
  -7  12   1       21.32        4.74    10.23 <
  -6  12   1      189.55      190.00     2.40 o
  -5  12   1      104.89      105.60     2.40 o
  -4  12   1       25.18       17.63     8.87 <
  -3  12   1       23.46       12.48    13.99 <
  -2  12   1       48.66       43.25     6.55 o
  -1  12   1       24.06        4.10    15.17 <
   0  12   1      123.21      127.68     3.82 o
   1  12   1       62.89       61.60     5.71 o
   2  12   1       56.84       55.41     4.82 o
   3  12   1      100.04       94.97     2.54 o
   4  12   1       30.32       18.03     7.50 <
   5  12   1       65.51       59.93     4.47 o
   6  12   1       15.23       27.70    20.03 <
   7  12   1      100.88      103.81     3.41 o
   8  12   1       60.04       60.18     5.33 o
   9  12   1      133.86      130.74     2.92 o
  10  12   1       67.78       65.54     4.41 o
  11  12   1       70.65       67.07     4.80 o
  12  12   1       60.87       57.49     5.30 o
  13  12   1       14.21       16.95    22.38 <
  14  12   1       21.93        2.99    15.13 <
  15  12   1       26.80       12.43    12.09 <
  16  12   1       28.98        7.56    11.62 <
  17  12   1       22.09        1.95    19.66 <
  18  12   1      119.31      117.09     3.88 o
  19  12   1       29.12        6.46    17.36 <
  20  12   1       46.32       39.86    12.23 <
  21  12   1       33.52       14.83    17.36 <
  22  12   1       38.62       35.07    14.36 <
  23  12   1       17.78       12.35    34.75 <
  24  12   1       33.12       17.14    21.81 <
  25  12   1       37.17       34.90    30.53 <
 -24  13   1       44.34       40.20    13.38 <
 -23  13   1       17.61       21.17    34.87 <
 -22  13   1      109.53      110.19     5.82 o
 -21  13   1       51.19       57.15    10.83 <
 -20  13   1       33.37        7.57    15.84 <
 -19  13   1      122.30      118.43     4.30 o
 -18  13   1       22.58        3.22    21.63 <
 -17  13   1       29.66        2.54    15.16 <
 -16  13   1       47.81       42.61     9.90 <
 -15  13   1      101.02       98.62     4.65 o
 -14  13   1      117.55      113.86     4.04 o
 -13  13   1      188.50      189.22     3.34 o
 -12  13   1       57.20       51.79     6.06 o
 -11  13   1       58.78       58.51     5.57 o
 -10  13   1       68.80       63.40     4.60 o
  -9  13   1       26.09       21.12    11.57 <
  -8  13   1       92.69       90.55     3.35 o
  -7  13   1      222.68      224.21     2.79 o
  -6  13   1        1.87       11.72   105.74 <
  -5  13   1      339.63      346.75     3.73 o
  -4  13   1       26.68       11.80    11.16 <
  -3  13   1      199.59      200.95     2.99 o
  -2  13   1      127.72      125.36     3.13 o
  -1  13   1        0.00        3.76   139.50 <
   0  13   1      118.29      117.86     4.20 o
   1  13   1       88.39       87.05     5.51 o
   2  13   1      183.27      186.37     3.27 o
   3  13   1      288.70      297.00     3.65 o
   4  13   1       53.89       58.27     7.48 o
   5  13   1      184.85      179.75     2.79 o
   6  13   1      103.69      104.03     3.34 o
   7  13   1       23.10        5.11    13.81 <
   8  13   1      130.79      130.14     3.10 o
   9  13   1       93.34       86.58     3.44 o
  10  13   1      175.64      180.13     2.78 o
  11  13   1       54.54       60.23     5.97 o
  12  13   1       45.59       44.71     7.16 o
  13  13   1      126.86      129.98     3.30 o
  14  13   1       26.79        5.77    13.53 <
  15  13   1       30.94        4.33    13.43 <
  16  13   1       20.80        2.11    18.80 <
  17  13   1      169.24      170.37     3.89 o
  18  13   1       17.74        4.66    30.93 <
  19  13   1       82.28       85.54     6.60 o
  20  13   1       17.30       10.08    38.56 <
  21  13   1       22.80       12.75    26.14 <
  22  13   1       73.48       74.06     8.42 o
  23  13   1       39.59       37.32    14.97 <
  24  13   1        0.00       14.91   244.96 <
 -24  14   1       79.64       73.47    16.14 <
 -23  14   1       28.49       14.07    21.06 <
 -22  14   1       62.40       68.24     9.38 o
 -21  14   1       38.53       33.02    15.40 <
 -20  14   1       41.02       36.98    13.35 <
 -19  14   1      132.95      130.82     4.78 o
 -18  14   1      130.65      127.04     4.55 o
 -17  14   1       60.46       56.09     7.36 o
 -16  14   1       68.16       61.79     6.18 o
 -15  14   1       32.68       26.42    14.50 <
 -14  14   1       37.95       24.05    11.73 <
 -13  14   1       58.43       54.57     7.16 o
 -12  14   1       28.69        6.50    14.05 <
 -11  14   1      175.86      174.03     3.45 o
 -10  14   1      201.24      206.41     3.10 o
  -9  14   1      135.93      136.84     2.91 o
  -8  14   1      129.69      130.83     3.62 o
  -7  14   1       24.84        7.37    15.70 <
  -6  14   1       79.34       83.79     4.94 o
  -5  14   1      176.31      179.32     3.15 o
  -4  14   1       21.78        7.49    13.25 <
  -3  14   1       31.20       31.77    10.44 <
  -2  14   1      183.63      185.22     3.37 o
  -1  14   1      104.94      107.98     4.86 o
   0  14   1      337.60      346.70     4.68 o
   1  14   1      121.61      120.91     5.79 o
   2  14   1      123.43      120.18     3.86 o
   3  14   1      152.24      155.74     3.53 o
   4  14   1       66.69       64.54     6.22 o
   5  14   1      112.40      108.67     4.18 o
   6  14   1       59.12       58.04     7.44 o
   7  14   1       18.25        4.16    24.37 <
   8  14   1      141.28      140.19     3.10 o
   9  14   1      127.88      128.02     2.98 o
  10  14   1       35.33       24.40     8.13 <
  11  14   1      148.58      144.28     2.95 o
  12  14   1      132.88      130.18     3.17 o
  13  14   1      171.71      172.27     3.07 o
  14  14   1      214.41      214.00     3.20 o
  15  14   1       24.53       18.10    17.37 <
  16  14   1       33.32        4.76    15.15 <
  17  14   1       99.09       97.71     4.65 o
  18  14   1       46.23       37.36    11.19 <
  19  14   1       66.29       72.08     8.09 o
  20  14   1       47.73       40.39    11.28 <
  21  14   1       48.48       36.91    11.91 <
  22  14   1      142.08      143.31     4.64 o
  23  14   1       46.79       34.14    16.69 <
  24  14   1       62.87       47.96    20.74 <
 -23  15   1       37.41       31.07    20.30 <
 -22  15   1       69.01       62.68     8.66 o
 -21  15   1       67.94       54.44     8.79 o
 -20  15   1       40.59       32.76    14.00 <
 -19  15   1       17.29        1.56    36.00 <
 -18  15   1      173.89      174.51     4.03 o
 -17  15   1       51.00       46.93     8.74 <
 -16  15   1       77.15       76.21     5.89 o
 -15  15   1      128.43      125.44     4.16 o
 -14  15   1       22.86        4.37    20.07 <
 -13  15   1        5.04       11.70    87.57 <
 -12  15   1       88.74       81.66     5.42 o
 -11  15   1       59.70       62.84    10.39 <
 -10  15   1       58.33       51.95     7.96 o
  -9  15   1      153.44      157.09     4.01 o
  -8  15   1      154.26      160.95     3.85 o
  -7  15   1       28.81       10.94    14.12 <
  -6  15   1       71.74       65.46     5.72 o
  -5  15   1       68.00       66.34     5.76 o
  -4  15   1       29.37       37.40    12.90 <
  -3  15   1       76.83       78.07     5.06 o
  -2  15   1       56.09       49.86     8.02 o
  -1  15   1       30.63       14.52    21.30 <
   0  15   1      117.84      107.76     6.02 o
   1  15   1      117.16      121.93     6.08 o
   2  15   1       44.44       27.54    11.44 <
   3  15   1      182.94      186.51     3.51 o
   4  15   1       85.66       81.43     5.33 o
   5  15   1      146.98      152.04     3.77 o
   6  15   1      294.73      303.12     3.90 o
   7  15   1       18.23       10.38    42.04 <
   8  15   1      161.93      168.76     3.40 o
   9  15   1       59.93       56.35     6.15 o
  10  15   1        6.73        7.17    66.63 <
  11  15   1       34.26       26.82    11.05 <
  12  15   1       24.23        5.46    14.71 <
  13  15   1       23.60       16.09    16.88 <
  14  15   1       42.38       34.84     9.82 <
  15  15   1       20.57        3.82    22.00 <
  16  15   1       65.61       64.93     6.91 o
  17  15   1       55.87       56.50     8.22 o
  18  15   1       34.44       18.49    16.27 <
  19  15   1       53.06       44.55    10.62 <
  20  15   1       54.95       44.96    10.33 <
  21  15   1       93.79       99.74     6.66 o
  22  15   1       43.86       26.88    14.03 <
 -22  16   1       28.37       24.74    22.87 <
 -21  16   1      140.39      134.93     4.82 o
 -20  16   1       45.53       13.81    12.20 <
 -19  16   1      102.17       96.55     6.26 o
 -18  16   1       47.99       38.93    12.38 <
 -17  16   1       86.64       79.05     6.08 o
 -16  16   1       48.56       38.12    12.37 <
 -15  16   1       36.21       26.76    15.04 <
 -14  16   1      145.15      145.31     4.97 o
 -13  16   1       57.44       38.79    10.04 <
 -12  16   1       70.22       72.02     8.40 o
 -11  16   1        7.49        9.97   109.31 <
 -10  16   1       87.46       81.00     6.17 o
  -9  16   1       70.22       67.39     6.79 o
  -8  16   1      162.57      161.76     4.02 o
  -7  16   1       89.96       87.90     5.56 o
  -6  16   1       92.56       98.36     5.50 o
  -5  16   1      114.75      113.05     4.07 o
  -4  16   1       55.79       52.87     8.43 o
  -3  16   1       29.10       19.87    17.81 <
  -2  16   1       46.07       39.48    12.22 <
  -1  16   1      133.54      135.77     4.74 o
   0  16   1       76.64       72.03     7.46 o
   1  16   1       10.05       10.72    57.55 <
   2  16   1      118.83      122.09     5.09 o
   3  16   1      170.61      165.11     4.23 o
   4  16   1      189.90      191.42     3.66 o
   5  16   1      158.62      155.81     3.50 o
   6  16   1       49.79       49.26     8.81 <
   7  16   1       91.54       89.91     4.46 o
   8  16   1       92.18       89.82     4.50 o
   9  16   1       93.69       93.15     4.26 o
  10  16   1      118.50      114.55     4.47 o
  11  16   1       76.91       76.64     6.54 o
  12  16   1       77.61       70.65     6.59 o
  13  16   1       26.06       20.20    20.63 <
  14  16   1       64.60       64.22     8.36 o
  15  16   1       40.88       20.71    13.90 <
  16  16   1       30.27        7.80    19.39 <
  17  16   1       41.81       39.03    12.74 <
  18  16   1       31.14        3.45    22.82 <
  19  16   1       28.01       19.21    20.73 <
  20  16   1      110.31      105.45     5.68 o
  21  16   1       17.59        7.91    43.47 <
 -21  17   1       28.70       28.02    30.62 <
 -20  17   1       45.28       19.57    16.39 <
 -19  17   1       46.54       35.08    19.89 <
 -18  17   1       78.25       70.76     9.11 o
 -17  17   1       22.07        7.72    26.39 <
 -16  17   1      187.66      185.00     4.39 o
 -15  17   1       39.24       37.30    15.57 <
 -14  17   1      143.00      146.29     4.56 o
 -13  17   1       96.43       93.09     5.86 o
 -12  17   1       28.14       23.75    22.52 <
 -11  17   1      114.99      110.56     5.68 o
 -10  17   1       97.44       96.50     6.86 o
  -9  17   1       41.79       21.11    15.56 <
  -8  17   1      124.95      119.20     5.64 o
  -7  17   1       58.80       56.70    10.21 <
  -6  17   1       89.05       86.89     7.33 o
  -5  17   1       60.45       71.79     9.54 o
  -4  17   1      158.07      155.32     4.77 o
  -3  17   1      108.03       97.08     7.17 o
  -2  17   1      210.48      208.68     4.22 o
  -1  17   1      152.82      150.09     4.81 o
   0  17   1       76.93       67.46     7.50 o
   1  17   1       65.52       61.50     9.13 o
   2  17   1       98.97       92.11     6.40 o
   3  17   1       59.35       49.49    10.17 <
   4  17   1       75.59       74.16     6.03 o
   5  17   1       71.54       66.80     5.62 o
   6  17   1      154.25      150.54     3.43 o
   7  17   1       45.66       36.88     8.92 <
   8  17   1      103.62      101.52     4.73 o
   9  17   1       89.67       83.14     4.94 o
  10  17   1        4.11       20.02   131.53 <
  11  17   1      149.13      149.56     4.25 o
  12  17   1       23.98        8.26    22.33 <
  13  17   1       83.55       80.62     6.89 o
  14  17   1      175.16      177.20     4.76 o
  15  17   1       88.34       81.02     6.96 o
  16  17   1      203.71      199.88     4.36 o
  17  17   1       19.03       12.54    33.95 <
  18  17   1       41.61       37.06    18.30 <
  19  17   1       55.61       56.15    17.78 <
  20  17   1       54.54       54.25    22.55 <
 -19  18   1       55.06       42.39    23.43 <
 -18  18   1        0.00        7.99   256.82 <
 -17  18   1       23.61        3.30    32.24 <
 -16  18   1       32.33       34.35    23.51 <
 -15  18   1       17.79       29.68    43.31 <
 -14  18   1       37.79       49.83    18.45 <
 -13  18   1       49.62       53.19    13.52 <
 -12  18   1        0.00       24.46   185.05 <
 -11  18   1       13.85        4.12    54.15 <
 -10  18   1      123.12      125.82     8.20 o
  -9  18   1       34.76       23.01    19.70 <
  -8  18   1      138.14      138.25     5.43 o
  -7  18   1       77.30       70.50     8.34 o
  -6  18   1      164.07      161.48     4.92 o
  -5  18   1       47.94       38.18    12.95 <
  -4  18   1      160.40      163.40     4.87 o
  -3  18   1       54.17       34.78    14.28 <
  -2  18   1       66.35       55.34    11.76 <
  -1  18   1       35.37       35.58    21.75 <
   0  18   1       84.40       83.51     7.67 o
   1  18   1      107.70      109.45     6.16 o
   2  18   1       96.56       93.95     6.76 o
   3  18   1      117.13      114.64     5.93 o
   4  18   1       76.08       66.60     7.30 o
   5  18   1       72.71       68.46     6.47 o
   6  18   1       50.31       47.66     9.10 <
   7  18   1       57.53       51.23     8.39 o
   8  18   1       44.96       46.75    10.93 <
   9  18   1       94.23       91.77     5.58 o
  10  18   1       66.05       66.23     7.85 o
  11  18   1      124.03      120.05     4.87 o
  12  18   1       44.92       38.96    12.45 <
  13  18   1       40.96       34.43    14.44 <
  14  18   1       36.47        2.32    16.95 <
  15  18   1       56.80       58.22    11.04 <
  16  18   1       57.47       57.91    11.36 <
  17  18   1       55.66       40.70    14.03 <
  18  18   1       39.35       32.17    26.28 <
  19  18   1       19.92       29.41    61.17 <
 -18  19   1        0.00        4.53   266.88 <
 -17  19   1       37.03       36.44    22.60 <
 -16  19   1       69.53       63.02    11.51 o
 -15  19   1       57.67       38.14    13.51 <
 -14  19   1       13.97        5.00    50.84 <
 -13  19   1       40.57        7.97    19.11 <
 -12  19   1      108.12      104.36     6.65 o
 -11  19   1       41.59       14.20    17.32 <
 -10  19   1       24.18       16.40    42.94 <
  -9  19   1       73.03       66.68     8.75 o
  -8  19   1       69.18       63.00    10.14 o
  -7  19   1       60.56       44.59    11.52 <
  -6  19   1       47.61       40.60    14.64 <
  -5  19   1       46.56       29.15    15.07 <
  -4  19   1       10.67        6.12    82.23 <
  -3  19   1       52.08       46.91    16.13 <
  -2  19   1       87.83       79.31     9.65 o
  -1  19   1       13.38       19.38    63.83 <
   0  19   1       66.96       66.32    12.00 <
   1  19   1       81.35       84.25     8.18 o
   2  19   1      106.90      109.85     6.30 o
   3  19   1       63.04       49.95    10.49 o
   4  19   1       30.80       23.16    21.57 <
   5  19   1       10.11        4.32    68.01 <
   6  19   1       76.27       63.77     7.75 o
   7  19   1       58.91       57.10    10.01 <
   8  19   1       53.42       51.49     9.85 <
   9  19   1       26.82       19.07    24.87 <
  10  19   1       94.15       90.55     7.05 o
  11  19   1       19.40        1.88    86.43 <
  12  19   1       64.17       50.61    10.46 o
  13  19   1        0.00        6.96   193.69 <
  14  19   1       22.32       33.74    41.55 <
  15  19   1       38.19       20.44    24.34 <
  16  19   1       63.61       57.46    15.31 <
  17  19   1       31.30       23.68    32.37 <
 -16  20   1       89.20       61.11    15.63 <
 -15  20   1       31.60       23.72    25.77 <
 -14  20   1       45.49       22.16    16.49 <
 -13  20   1       22.05       13.57    34.39 <
 -12  20   1       38.55       26.57    23.00 <
 -11  20   1       78.82       76.76     9.02 o
 -10  20   1       18.52       26.03    40.79 <
  -9  20   1       70.65       62.24    11.12 o
  -8  20   1       86.37       89.98     7.48 o
  -7  20   1      124.24      118.59     5.38 o
  -6  20   1      155.77      168.16     5.43 o
  -5  20   1       37.04       25.77    19.46 <
  -4  20   1        0.00        8.55   193.18 <
  -3  20   1       52.02       59.76    13.35 <
  -2  20   1       43.75       31.57    15.89 <
  -1  20   1       44.88       38.13    15.64 <
   0  20   1      111.66      105.92     7.80 o
   1  20   1       84.50       83.59     8.93 o
   2  20   1       82.44       77.83    10.30 o
   3  20   1      163.39      161.87     6.21 o
   4  20   1        0.00        3.08   202.62 <
   5  20   1       40.21        2.93    20.53 <
   6  20   1       13.18       10.53    57.47 <
   7  20   1       49.64       43.12    12.30 <
   8  20   1       68.32       66.27     9.89 o
   9  20   1       77.87       75.75     8.73 o
  10  20   1       63.96       46.02    10.81 <
  11  20   1      110.19      107.40     7.92 o
  12  20   1       55.77       37.51    17.38 <
  13  20   1       30.78        4.27    33.25 <
  14  20   1       53.60       29.36    24.31 <
  15  20   1       70.53       61.76    15.06 <
 -14  21   1       84.25       90.64    15.76 <
 -13  21   1       66.25       66.49    13.77 <
 -12  21   1      112.37      104.86     7.12 o
 -11  21   1       36.11       18.58    24.66 <
 -10  21   1       74.42       73.33     9.85 o
  -9  21   1       33.18       37.73    26.00 <
  -8  21   1       49.24       38.80    13.69 <
  -7  21   1       38.54       37.21    20.71 <
  -6  21   1       31.97        0.29    25.13 <
  -5  21   1      140.20      142.12     6.24 o
  -4  21   1       48.03       13.18    15.76 <
  -3  21   1       21.24       38.92    42.96 <
  -2  21   1       74.26       65.58    11.61 o
  -1  21   1       64.32       65.27    12.09 <
   0  21   1      121.01      130.03     7.62 o
   1  21   1       36.42       50.99    23.54 <
   2  21   1       75.98       76.87    11.00 o
   3  21   1       78.28       76.71    10.01 o
   4  21   1       65.89       57.47    11.58 <
   5  21   1       82.39       75.72     9.73 o
   6  21   1       49.65       13.53    15.88 <
   7  21   1       37.25        7.17    22.39 <
   8  21   1       90.31       76.64    14.21 o
   9  21   1      141.21      126.32    10.10 o
  10  21   1      113.18      105.82     9.99 o
  11  21   1        1.10       18.38   236.42 <
 -11  22   1       24.05        8.25    44.78 <
 -10  22   1       62.42       65.82    18.09 <
  -9  22   1       42.40       23.90    27.10 <
  -8  22   1       25.65       30.94    42.71 <
  -7  22   1       67.43       65.03    13.21 <
  -6  22   1       57.04       49.08    15.46 <
  -5  22   1       43.84       22.96    20.08 <
  -4  22   1       59.96       63.45    14.16 <
  -3  22   1       42.77       11.64    19.46 <
  -2  22   1       55.34       41.13    15.72 <
  -1  22   1       31.57        6.17    28.53 <
   0  22   1       40.44        7.41    27.86 <
   1  22   1       39.90       38.99    21.59 <
   2  22   1       63.22       58.46    13.26 <
   3  22   1        0.00       28.77   215.85 <
   4  22   1       42.24       35.90    21.59 <
   5  22   1      137.40      137.45     7.41 o
   6  22   1       22.85       13.83    38.99 <
   7  22   1      159.47      152.82     9.10 o
  -6  23   1       18.75       33.27    61.09 <
  -5  23   1       62.66       53.81    18.43 <
  -4  23   1      100.36       98.49    11.77 o
  -3  23   1       30.73        3.89    41.79 <
  -2  23   1       40.24       20.46    30.28 <
  -1  23   1      106.95      107.59     9.07 o
   0  23   1       49.46       18.20    17.56 <
   1  23   1       73.33       71.94    16.99 <
   2  23   1       33.08        4.23    35.83 <
   3  23   1       37.18       39.53    33.76 <
   4  23   1       25.04       32.92    48.14 <
   5  23   1       58.26       54.21    19.13 <
   6  23   1       53.40       47.35    20.69 <
 -30   0   2       23.69       15.11    39.99 <
 -29   0   2      162.49      159.81     3.73 o
 -28   0   2       66.06       54.13     6.57 o
 -27   0   2      197.94      201.92     3.48 o
 -26   0   2      112.42      109.98     3.90 o
 -25   0   2       49.55       37.66     8.04 o
 -24   0   2      136.98      135.45     3.51 o
 -23   0   2      163.32      158.92     3.18 o
 -22   0   2      143.84      144.43     3.24 o
 -21   0   2       36.55       25.38     9.38 <
 -20   0   2      165.12      168.93     2.88 o
 -19   0   2       58.68       36.95     5.49 o
 -18   0   2      326.79      338.03     3.66 o
 -17   0   2       24.14       22.52    12.09 <
 -16   0   2      221.66      221.69     2.84 o
 -15   0   2      366.28      380.41     3.94 o
 -14   0   2       80.60       80.55     3.29 o
 -13   0   2       82.60       77.68     2.98 o
 -12   0   2      418.16      430.91     4.36 o
 -11   0   2      470.76      478.39     4.85 o
 -10   0   2      601.79      607.25     6.11 o
  -9   0   2      273.10      276.98     2.99 o
  -8   0   2      197.18      195.28     2.34 o
  -7   0   2      204.37      200.55     2.40 o
  -6   0   2      381.52      372.26     3.94 o
  -5   0   2      639.82      629.94     6.46 o
  -4   0   2       70.38       65.03     2.14 o
   3   0   2      677.36      650.51     7.08 o
   4   0   2      343.78      321.02     3.53 o
   5   0   2      204.65      194.22     2.29 o
   6   0   2      294.20      291.64     3.08 o
   7   0   2      323.07      319.63     3.39 o
   8   0   2      264.82      265.31     2.90 o
   9   0   2      344.32      341.68     3.64 o
  10   0   2       27.29        6.91     7.68 <
  11   0   2       32.21       25.66     6.57 <
  12   0   2      539.64      557.01     5.53 o
  13   0   2      119.61      115.37     2.45 o
  14   0   2      395.10      408.80     4.17 o
  15   0   2       74.13       64.64     3.69 o
  16   0   2       33.69       33.87     8.75 <
  17   0   2       85.92       79.99     3.64 o
  18   0   2       42.90       47.55     7.36 <
  19   0   2       24.13        7.81    13.82 <
  20   0   2       54.05       52.58     6.47 o
  21   0   2       82.61       71.92     4.50 o
  22   0   2      186.14      189.41     3.16 o
  23   0   2      120.72      117.25     3.77 o
  24   0   2       75.92       68.37     5.40 o
  25   0   2      132.79      132.86     3.72 o
  26   0   2      133.68      131.41     3.76 o
  27   0   2      181.65      182.99     3.45 o
  28   0   2       34.04        3.26    13.49 <
 -30   1   2       38.19       40.88    19.73 <
 -29   1   2       38.36        9.48     8.38 <
 -28   1   2       52.76       41.05     6.04 o
 -27   1   2       31.20        5.76    10.42 <
 -26   1   2       32.11       19.32     9.25 <
 -25   1   2       34.15        9.34     8.33 <
 -24   1   2       86.57       82.21     3.28 o
 -23   1   2      157.60      158.23     2.52 o
 -22   1   2      126.05      122.88     2.52 o
 -21   1   2      153.78      156.73     2.40 o
 -20   1   2       65.87       61.63     3.59 o
 -19   1   2       21.67       11.42    11.21 <
 -18   1   2      141.64      141.53     2.23 o
 -17   1   2       46.32       37.15     4.32 o
 -16   1   2      275.44      285.24     2.99 o
 -15   1   2      106.59      105.01     2.24 o
 -14   1   2       42.56       37.83     4.16 o
 -13   1   2      162.19      161.39     2.07 o
 -12   1   2      200.24      201.29     2.27 o
 -11   1   2       19.46       12.70     7.86 <
 -10   1   2      211.56      211.80     2.33 o
  -9   1   2       96.55       92.27     1.86 o
  -8   1   2      204.09      204.14     2.24 o
  -7   1   2      167.63      167.69     1.93 o
  -6   1   2       23.16       13.05     5.19 <
  -5   1   2      642.95      626.92     6.46 o
  -4   1   2       18.02        4.59     5.38 <
  -3   1   2       58.25       49.73     2.33 o
   2   1   2       21.19        8.19     3.40 o
   3   1   2      424.93      407.47     4.28 o
   4   1   2      113.62      107.84     1.40 o
   5   1   2      201.14      192.54     2.12 o
   6   1   2      357.03      357.14     3.63 o
   7   1   2      265.54      266.45     2.75 o
   8   1   2      367.30      370.57     3.74 o
   9   1   2      181.22      176.20     2.05 o
  10   1   2      334.12      331.64     3.44 o
  11   1   2       49.78       42.57     2.90 o
  12   1   2      102.15       98.46     2.04 o
  13   1   2       79.41       79.89     2.36 o
  14   1   2       77.22       72.59     2.69 o
  15   1   2       15.61        8.62    13.44 <
  16   1   2       65.40       62.23     3.17 o
  17   1   2      135.17      138.60     2.19 o
  18   1   2      132.82      132.00     2.27 o
  19   1   2      156.99      160.98     2.32 o
  20   1   2      120.26      117.13     2.48 o
  21   1   2       74.37       67.17     3.47 o
  22   1   2       44.77       35.93     5.91 o
  23   1   2       88.44       84.87     3.29 o
  24   1   2       45.03       43.56     6.28 o
  25   1   2       74.72       66.33     4.07 o
  26   1   2       45.06       43.27     6.91 o
  27   1   2       40.61       18.37     8.00 <
  28   1   2       40.92       26.17     8.44 <
  29   1   2        0.00       16.26   213.95 <
 -30   2   2        0.00       22.14   214.00 <
 -29   2   2       27.36        2.12    11.92 <
 -28   2   2       36.47       13.70     8.67 <
 -27   2   2       68.79       59.31     4.39 o
 -26   2   2       32.27       26.05     9.64 <
 -25   2   2       83.92       82.37     3.46 o
 -24   2   2       56.65       50.10     4.76 o
 -23   2   2       83.73       81.18     3.20 o
 -22   2   2       53.89       49.35     4.55 o
 -21   2   2       37.21       30.98     6.63 <
 -20   2   2       97.72       97.06     2.72 o
 -19   2   2      170.63      176.21     2.35 o
 -18   2   2       48.64       43.93     4.64 o
 -17   2   2       58.37       54.50     3.67 o
 -16   2   2      203.03      207.80     2.45 o
 -15   2   2      189.22      192.17     2.31 o
 -14   2   2      141.14      139.25     2.00 o
 -13   2   2      289.52      294.91     3.07 o
 -12   2   2       18.52        5.60     8.86 <
 -11   2   2       71.03       71.32     2.43 o
 -10   2   2      315.11      314.79     3.28 o
  -9   2   2       11.30        2.74    12.92 <
  -8   2   2       68.47       68.13     1.95 o
  -7   2   2      255.35      250.14     2.67 o
  -6   2   2       30.23       27.13     3.85 o
  -5   2   2      398.56      388.01     4.04 o
  -4   2   2      328.91      320.41     3.34 o
  -3   2   2      190.15      179.08     2.00 o
  -2   2   2      416.91      397.66     4.21 o
  -1   2   2      280.25      300.39     3.00 o
   0   2   2      332.29      338.77     3.44 o
   1   2   2      115.40      106.21     1.32 o
   2   2   2      394.64      378.59     3.97 o
   3   2   2      207.27      196.05     2.15 o
   4   2   2      227.74      221.70     2.36 o
   5   2   2      416.68      406.69     4.21 o
   6   2   2       82.81       79.81     1.51 o
   7   2   2       70.16       59.66     1.74 o
   8   2   2      430.33      430.49     4.36 o
   9   2   2       82.44       79.50     1.86 o
  10   2   2      109.32      108.10     1.76 o
  11   2   2       24.21       24.63     6.27 <
  12   2   2       88.77       84.39     2.11 o
  13   2   2       72.70       68.37     2.50 o
  14   2   2       78.80       77.72     2.65 o
  15   2   2       25.86        8.52     8.35 <
  16   2   2      238.86      238.92     2.71 o
  17   2   2      196.43      199.27     2.44 o
  18   2   2      130.25      124.03     2.27 o
  19   2   2      167.42      170.74     2.33 o
  20   2   2      130.76      129.37     2.40 o
  21   2   2       61.92       53.60     4.07 o
  22   2   2      116.25      118.17     2.67 o
  23   2   2       28.01       19.67     9.81 <
  24   2   2       43.72       40.69     6.43 o
  25   2   2       37.31       27.20     7.82 <
  26   2   2       95.04       92.51     3.44 o
  27   2   2       60.64       51.31     5.14 o
  28   2   2       22.05       10.19    16.39 <
  29   2   2        0.00       16.82   261.61 <
 -29   3   2       42.85       32.34     8.25 <
 -28   3   2       37.60       19.75     8.14 <
 -27   3   2       93.70       87.85     3.37 o
 -26   3   2      110.09      110.35     2.97 o
 -25   3   2       41.13       21.91     6.90 <
 -24   3   2      131.25      131.37     2.62 o
 -23   3   2      106.36      104.31     2.79 o
 -22   3   2      120.89      116.54     2.53 o
 -21   3   2      116.09      116.98     2.50 o
 -20   3   2       88.21       91.04     2.80 o
 -19   3   2       29.61       20.54     7.96 <
 -18   3   2       66.72       66.36     3.40 o
 -17   3   2       57.74       53.44     3.77 o
 -16   3   2      263.56      269.72     2.91 o
 -15   3   2      178.94      184.44     2.29 o
 -14   3   2      168.10      170.54     2.19 o
 -13   3   2      294.14      300.69     3.14 o
 -12   3   2       91.75       85.96     2.20 o
 -11   3   2      106.40      106.86     1.96 o
 -10   3   2       88.96       89.18     2.08 o
  -9   3   2      169.03      168.34     2.02 o
  -8   3   2       51.54       50.35     2.59 o
  -7   3   2      113.42      107.67     1.55 o
  -6   3   2      248.10      243.03     2.58 o
  -5   3   2      352.43      338.58     3.58 o
  -4   3   2      362.48      348.32     3.67 o
  -3   3   2       43.39       33.98     1.89 o
  -2   3   2      159.18      154.30     1.75 o
  -1   3   2      254.49      242.93     2.61 o
   0   3   2      429.45      410.43     4.33 o
   1   3   2      179.88      171.68     1.94 o
   2   3   2      117.42      104.16     1.43 o
   3   3   2      135.50      128.61     1.56 o
   4   3   2      418.87      405.58     4.23 o
   5   3   2       74.82       59.92     1.55 o
   6   3   2      208.22      208.15     2.21 o
   7   3   2      164.03      167.95     1.87 o
   8   3   2      389.86      386.25     3.97 o
   9   3   2      411.66      419.22     4.19 o
  10   3   2       30.39       18.82     4.91 o
  11   3   2      198.58      200.22     2.24 o
  12   3   2       14.95        6.52    10.76 <
  13   3   2       98.59       96.22     2.10 o
  14   3   2       80.01       77.58     2.55 o
  15   3   2       82.08       77.48     2.75 o
  16   3   2      225.34      226.64     2.62 o
  17   3   2      259.08      266.86     2.90 o
  18   3   2       28.73        3.52     8.21 <
  19   3   2      142.72      142.91     2.34 o
  20   3   2       84.56       85.49     2.94 o
  21   3   2       30.84       20.66     8.29 <
  22   3   2       38.18       30.75     6.84 <
  23   3   2       53.12       49.21     5.11 o
  24   3   2       68.86       66.71     4.20 o
  25   3   2       70.81       68.31     4.31 o
  26   3   2       26.79       11.30    13.22 <
  27   3   2       80.91       75.48     4.19 o
  28   3   2       77.96       76.79     5.32 o
 -29   4   2       83.97       73.31     5.25 o
 -28   4   2       35.68        7.93     9.83 <
 -27   4   2       85.11       78.61     3.74 o
 -26   4   2       87.85       81.20     3.38 o
 -25   4   2       32.82       23.87     8.62 <
 -24   4   2       43.13       35.16     5.92 o
 -23   4   2      130.89      130.06     2.49 o
 -22   4   2       65.51       64.66     3.68 o
 -21   4   2      173.22      174.49     2.38 o
 -20   4   2       75.21       69.44     3.08 o
 -19   4   2       62.09       60.14     3.56 o
 -18   4   2      258.64      263.23     2.89 o
 -17   4   2       41.65       37.66     5.39 o
 -16   4   2      285.49      292.14     3.10 o
 -15   4   2       66.74       63.47     3.20 o
 -14   4   2      131.68      128.17     2.08 o
 -13   4   2      238.85      238.25     2.65 o
 -12   4   2       20.29       17.35     8.37 <
 -11   4   2      251.68      250.94     2.72 o
 -10   4   2      180.49      173.60     2.11 o
  -9   4   2      188.79      184.10     2.13 o
  -8   4   2      281.29      286.35     2.93 o
  -7   4   2      189.57      190.51     2.08 o
  -6   4   2      236.81      235.12     2.48 o
  -5   4   2       32.30       25.20     3.02 o
  -4   4   2      212.33      203.58     2.21 o
  -3   4   2      174.89      165.51     1.86 o
  -2   4   2      357.53      345.75     3.62 o
  -1   4   2      520.24      501.22     5.23 o
   0   4   2      125.03      119.23     1.50 o
   1   4   2      614.35      597.30     6.18 o
   2   4   2      308.31      300.59     3.14 o
   3   4   2      355.56      346.25     3.60 o
   4   4   2       51.98       43.70     1.75 o
   5   4   2       32.23       32.12     2.71 o
   6   4   2      314.66      317.56     3.22 o
   7   4   2      129.84      124.26     1.69 o
   8   4   2      249.51      253.34     2.62 o
   9   4   2      379.55      385.80     3.88 o
  10   4   2       50.57       45.76     2.87 o
  11   4   2      203.55      206.47     2.30 o
  12   4   2      123.20      125.92     1.91 o
  13   4   2       28.17       25.67     5.94 <
  14   4   2      312.15      318.94     3.31 o
  15   4   2      111.18      110.30     2.26 o
  16   4   2      228.60      231.97     2.64 o
  17   4   2       80.23       82.35     2.88 o
  18   4   2       99.30       99.18     2.55 o
  19   4   2      210.68      214.51     2.59 o
  20   4   2       23.05        9.03    10.56 <
  21   4   2       29.26       24.24     8.33 <
  22   4   2       39.10       29.18     6.63 <
  23   4   2      142.54      145.22     2.59 o
  24   4   2       91.22       89.39     3.34 o
  25   4   2       89.83       83.14     3.58 o
  26   4   2       28.76       19.74    11.76 <
  27   4   2       28.99        4.52    12.18 <
  28   4   2       31.26        9.98    20.40 <
 -29   5   2       29.83        7.81    21.06 <
 -28   5   2       38.66       21.14     9.64 <
 -27   5   2       24.08        3.86    14.49 <
 -26   5   2       30.33       18.05    12.03 <
 -25   5   2       26.01       18.46    11.58 <
 -24   5   2       68.09       66.34     4.11 o
 -23   5   2       72.63       69.76     3.57 o
 -22   5   2      110.13      111.22     2.60 o
 -21   5   2       75.88       70.54     3.26 o
 -20   5   2      118.76      120.68     2.40 o
 -19   5   2      111.21      109.74     2.40 o
 -18   5   2       90.15       86.85     2.60 o
 -17   5   2       49.91       48.78     4.21 o
 -16   5   2       66.62       63.13     3.03 o
 -15   5   2      173.90      173.92     2.22 o
 -14   5   2      214.17      214.67     2.46 o
 -13   5   2       22.96       21.91     7.49 <
 -12   5   2      145.45      144.02     2.00 o
 -11   5   2      227.93      226.42     2.48 o
 -10   5   2      133.77      128.12     1.77 o
  -9   5   2      190.49      192.39     2.12 o
  -8   5   2      376.65      376.83     3.84 o
  -7   5   2      448.26      448.43     4.53 o
  -6   5   2      172.29      170.94     1.89 o
  -5   5   2      195.90      193.04     2.08 o
  -4   5   2      144.07      132.50     1.62 o
  -3   5   2      283.24      275.02     2.89 o
  -2   5   2       17.77        9.64     5.79 <
  -1   5   2      346.00      337.41     3.52 o
   0   5   2      130.68      121.83     1.52 o
   1   5   2       96.02       87.80     1.47 o
   2   5   2      143.85      141.46     1.62 o
   3   5   2      302.68      294.51     3.08 o
   4   5   2      361.14      352.19     3.66 o
   5   5   2      160.35      158.28     1.79 o
   6   5   2      114.59      100.39     1.54 o
   7   5   2       12.71        5.30     8.99 <
   8   5   2      222.19      220.68     2.38 o
   9   5   2       64.70       66.19     2.27 o
  10   5   2      210.38      211.71     2.33 o
  11   5   2       79.35       79.07     2.16 o
  12   5   2       23.28       12.21     7.17 <
  13   5   2       65.71       62.75     2.77 o
  14   5   2       29.99       21.92     6.48 <
  15   5   2       75.07       70.99     2.94 o
  16   5   2      182.60      185.71     2.35 o
  17   5   2       61.12       54.84     3.50 o
  18   5   2      190.71      194.85     2.46 o
  19   5   2       38.17       33.62     6.28 o
  20   5   2       72.29       68.82     3.47 o
  21   5   2      115.88      114.13     2.65 o
  22   5   2       90.21       87.97     3.19 o
  23   5   2      148.15      144.56     2.74 o
  24   5   2       67.32       65.99     4.59 o
  25   5   2       43.87       39.66     7.06 o
  26   5   2       53.55       45.80     6.24 o
  27   5   2       81.21       75.44     4.32 o
  28   5   2       29.47        8.56    22.02 <
 -28   6   2       33.08       13.96    11.79 <
 -27   6   2       61.57       56.04     5.65 o
 -26   6   2      203.63      204.47     2.93 o
 -25   6   2       76.19       71.80     4.37 o
 -24   6   2      102.96       98.48     3.34 o
 -23   6   2       87.93       85.77     3.27 o
 -22   6   2       52.08       52.52     5.17 o
 -21   6   2      184.41      184.81     2.52 o
 -20   6   2       53.18       45.65     4.39 o
 -19   6   2      144.77      146.06     2.28 o
 -18   6   2      137.26      137.13     2.25 o
 -17   6   2       86.92       85.73     2.62 o
 -16   6   2      113.11      111.97     2.24 o
 -15   6   2       23.75       26.27     8.39 <
 -14   6   2      105.35      105.37     2.18 o
 -13   6   2      157.83      158.49     2.09 o
 -12   6   2      330.85      342.82     3.44 o
 -11   6   2       28.86       29.46     5.49 <
 -10   6   2       22.93       22.47     6.25 <
  -9   6   2      331.83      337.55     3.42 o
  -8   6   2      436.36      449.27     4.43 o
  -7   6   2      404.55      407.71     4.10 o
  -6   6   2      316.74      317.99     3.24 o
  -5   6   2       84.24       79.65     1.55 o
  -4   6   2      114.19      104.99     1.46 o
  -3   6   2      458.03      462.95     4.62 o
  -2   6   2      145.27      137.84     1.74 o
  -1   6   2      343.86      334.98     3.51 o
   0   6   2      175.71      167.30     1.94 o
   1   6   2      265.23      259.54     2.76 o
   2   6   2       78.68       70.26     1.47 o
   3   6   2       61.77       55.20     1.71 o
   4   6   2      375.83      375.79     3.82 o
   5   6   2      176.25      171.10     1.93 o
   6   6   2      429.21      434.40     4.34 o
   7   6   2       18.91       20.25     6.51 <
   8   6   2       45.24       36.87     2.78 o
   9   6   2      364.97      375.17     3.74 o
  10   6   2      234.48      235.44     2.54 o
  11   6   2      361.52      373.53     3.72 o
  12   6   2      145.14      146.58     1.96 o
  13   6   2      138.44      139.47     1.98 o
  14   6   2       13.62        1.74    13.42 <
  15   6   2      303.63      311.69     3.23 o
  16   6   2       60.43       59.19     3.25 o
  17   6   2       70.07       68.34     3.11 o
  18   6   2       26.00        3.05     9.75 <
  19   6   2      103.96      100.88     2.81 o
  20   6   2       27.91       20.10    10.26 <
  21   6   2       22.00       16.66    13.85 <
  22   6   2       82.83       82.03     3.69 o
  23   6   2       85.21       77.14     3.67 o
  24   6   2       96.62       90.40     3.40 o
  25   6   2       66.89       68.81     4.79 o
  26   6   2       58.03       50.38     5.79 o
  27   6   2       94.72       96.17     3.84 o
  28   6   2       62.18       59.78    12.28 <
 -28   7   2       61.05       64.08     7.34 o
 -27   7   2       76.10       73.14     4.84 o
 -26   7   2       93.22       88.56     4.04 o
 -25   7   2      115.29      108.72     3.32 o
 -24   7   2       64.97       62.98     5.04 o
 -23   7   2       26.03        4.22    11.78 <
 -22   7   2       32.06       22.92     9.00 <
 -21   7   2       33.48       12.20     7.89 <
 -20   7   2      152.35      155.82     2.43 o
 -19   7   2       69.15       67.28     3.53 o
 -18   7   2      131.22      132.83     2.36 o
 -17   7   2      111.19      109.66     2.32 o
 -16   7   2       59.22       58.83     3.52 o
 -15   7   2      235.56      241.04     2.66 o
 -14   7   2       44.63       35.86     4.27 o
 -13   7   2      433.77      449.18     4.44 o
 -12   7   2       52.28       49.94     3.25 o
 -11   7   2      205.80      209.26     2.32 o
 -10   7   2       17.77        6.37     8.50 <
  -9   7   2       17.60       16.53     7.45 <
  -8   7   2      119.80      122.53     1.66 o
  -7   7   2       54.34       46.48     2.17 o
  -6   7   2       80.55       76.81     1.58 o
  -5   7   2      133.02      129.03     1.66 o
  -4   7   2      367.19      373.16     3.74 o
  -3   7   2      319.44      311.10     3.27 o
  -2   7   2      575.02      584.45     5.80 o
  -1   7   2       38.53       28.18     3.20 o
   0   7   2      255.96      262.67     2.68 o
   1   7   2      165.00      158.01     1.92 o
   2   7   2      132.95      134.28     1.67 o
   3   7   2      217.62      221.71     2.31 o
   4   7   2      311.49      310.86     3.20 o
   5   7   2      231.21      236.72     2.45 o
   6   7   2      129.12      130.89     1.66 o
   7   7   2       65.89       63.84     1.95 o
   8   7   2       17.52       13.72     7.56 <
   9   7   2      164.09      165.42     1.94 o
  10   7   2      144.48      144.79     1.88 o
  11   7   2      149.13      146.99     1.96 o
  12   7   2      136.48      135.31     1.94 o
  13   7   2      226.92      229.84     2.51 o
  14   7   2       79.59       77.53     2.41 o
  15   7   2      107.35      104.70     2.49 o
  16   7   2      140.95      140.89     2.39 o
  17   7   2      166.63      170.58     2.49 o
  18   7   2       20.86        1.14    13.04 <
  19   7   2      103.96      105.89     2.92 o
  20   7   2       72.35       69.40     3.97 o
  21   7   2       47.35       43.74     6.37 o
  22   7   2       82.64       79.28     3.62 o
  23   7   2       78.29       79.01     4.01 o
  24   7   2       46.27       34.81     6.76 o
  25   7   2       18.30        2.33    18.91 <
  26   7   2      106.28      104.83     3.32 o
  27   7   2       40.57       43.50    11.63 <
 -28   8   2       23.44       21.47    26.69 <
 -27   8   2       90.76       90.90     4.17 o
 -26   8   2       29.97        5.78    12.72 <
 -25   8   2       47.37       41.72     7.58 o
 -24   8   2       21.82        9.56    16.11 <
 -23   8   2       62.53       57.91     5.20 o
 -22   8   2      154.34      153.17     2.85 o
 -21   8   2       83.47       78.50     3.88 o
 -20   8   2       97.12       93.68     3.16 o
 -19   8   2      197.06      201.21     2.54 o
 -18   8   2       74.00       71.55     3.33 o
 -17   8   2      208.33      208.67     2.58 o
 -16   8   2      145.43      145.94     2.27 o
 -15   8   2       92.11       91.48     2.58 o
 -14   8   2       75.05       73.32     2.90 o
 -13   8   2      182.30      187.21     2.24 o
 -12   8   2      230.74      231.23     2.53 o
 -11   8   2       50.15       44.99     3.01 o
 -10   8   2      222.06      225.65     2.42 o
  -9   8   2       18.44       13.35     7.29 <
  -8   8   2       22.71       20.37     5.77 <
  -7   8   2      102.07      100.11     1.60 o
  -6   8   2      110.47      112.51     1.57 o
  -5   8   2      172.23      171.91     1.94 o
  -4   8   2      414.69      420.27     4.21 o
  -3   8   2      279.42      280.20     2.90 o
  -2   8   2      228.54      234.51     2.48 o
  -1   8   2       96.93       93.84     1.78 o
   0   8   2       14.62        2.19     8.35 <
   1   8   2      182.54      180.91     2.13 o
   2   8   2      374.21      382.49     3.83 o
   3   8   2      144.80      143.90     1.74 o
   4   8   2      192.90      190.51     2.13 o
   5   8   2      557.22      567.68     5.62 o
   6   8   2      100.55      103.39     1.74 o
   7   8   2      244.89      251.21     2.59 o
   8   8   2       39.79       33.58     3.62 o
   9   8   2      208.72      208.41     2.31 o
  10   8   2      144.12      143.50     1.98 o
  11   8   2       19.82       18.39     8.69 <
  12   8   2      207.06      212.11     2.41 o
  13   8   2      136.88      136.99     2.20 o
  14   8   2       36.30       31.95     6.00 o
  15   8   2      148.51      146.86     2.27 o
  16   8   2       25.24       13.72     9.47 <
  17   8   2      118.54      117.45     2.58 o
  18   8   2      118.02      115.88     2.66 o
  19   8   2      109.16      106.85     2.94 o
  20   8   2      204.20      208.39     2.77 o
  21   8   2       89.11       87.81     3.39 o
  22   8   2      115.63      116.98     3.07 o
  23   8   2       93.87       88.65     3.53 o
  24   8   2       72.32       71.96     5.03 o
  25   8   2       58.26       45.41     6.04 o
  26   8   2       43.43       18.99     9.16 <
  27   8   2       24.37       36.26    29.40 <
 -28   9   2      110.77      108.24     6.90 o
 -27   9   2       74.39       72.69     5.02 o
 -26   9   2       23.06       14.90    15.78 <
 -25   9   2       50.67       42.56     6.75 o
 -24   9   2       20.89       18.98    17.29 <
 -23   9   2       32.47       29.47     9.76 <
 -22   9   2      109.97      108.61     3.16 o
 -21   9   2       75.09       66.71     4.07 o
 -20   9   2      147.81      148.30     2.70 o
 -19   9   2      161.77      164.56     2.64 o
 -18   9   2       23.56       19.21    12.25 <
 -17   9   2      209.18      212.30     2.63 o
 -16   9   2       27.47       27.43     8.82 <
 -15   9   2       68.10       65.69     3.11 o
 -14   9   2       14.91        2.79    14.91 <
 -13   9   2        6.25        4.72    33.80 <
 -12   9   2      269.65      276.37     2.91 o
 -11   9   2      180.04      183.19     2.19 o
 -10   9   2      153.80      155.83     2.03 o
  -9   9   2       81.12       75.50     2.11 o
  -8   9   2      126.77      122.20     1.82 o
  -7   9   2      177.42      176.08     2.02 o
  -6   9   2      152.56      152.98     1.87 o
  -5   9   2      176.60      181.94     2.02 o
  -4   9   2      120.13      118.95     1.73 o
  -3   9   2      176.92      179.13     2.04 o
  -2   9   2       28.08       21.07     5.11 <
  -1   9   2      145.28      143.27     1.89 o
   0   9   2      110.29      110.83     1.81 o
   1   9   2       98.34       97.20     2.11 o
   2   9   2      318.58      329.19     3.31 o
   3   9   2      112.02      108.65     1.65 o
   4   9   2      104.36      102.02     1.64 o
   5   9   2      226.76      229.33     2.44 o
   6   9   2      241.40      245.37     2.59 o
   7   9   2      122.03      119.35     1.82 o
   8   9   2       47.66       45.72     3.32 o
   9   9   2       19.09        5.64     8.88 <
  10   9   2      168.88      166.15     2.20 o
  11   9   2       97.95       98.99     2.28 o
  12   9   2      145.48      146.33     2.19 o
  13   9   2      264.31      269.23     2.93 o
  14   9   2       45.24       39.83     4.59 o
  15   9   2      163.64      166.00     2.27 o
  16   9   2       32.81       30.87     7.60 <
  17   9   2       36.96       28.19     6.91 <
  18   9   2       62.24       58.57     4.23 o
  19   9   2       28.38        4.54     9.64 <
  20   9   2      153.26      152.65     2.66 o
  21   9   2       44.99       41.99     7.29 o
  22   9   2       33.16       24.19    10.42 <
  23   9   2       94.28       92.83     3.84 o
  24   9   2       80.60       75.50     4.75 o
  25   9   2       29.76        8.90    14.91 <
  26   9   2       37.05       33.59    13.01 <
 -27  10   2       55.43       52.45     9.68 <
 -26  10   2       33.65       18.85    11.47 <
 -25  10   2       30.47       17.98    11.82 <
 -24  10   2       40.91       36.13     8.49 <
 -23  10   2       45.66       44.73     7.17 o
 -22  10   2       29.86       21.54    10.91 <
 -21  10   2       66.27       60.28     4.76 o
 -20  10   2      113.48      115.85     3.07 o
 -19  10   2      163.50      164.60     2.75 o
 -18  10   2       48.29       44.41     5.95 o
 -17  10   2      128.59      123.99     2.76 o
 -16  10   2       42.79       39.87     5.89 o
 -15  10   2       77.17       72.94     2.95 o
 -14  10   2       63.99       60.33     3.34 o
 -13  10   2       16.97        2.61    12.69 <
 -12  10   2       29.61       28.98     6.31 <
 -11  10   2       70.89       68.02     2.79 o
 -10  10   2      139.40      136.80     2.05 o
  -9  10   2      134.16      133.68     2.00 o
  -8  10   2       89.42       91.04     2.15 o
  -7  10   2       46.59       38.24     3.47 o
  -6  10   2      237.13      242.12     2.60 o
  -5  10   2      257.85      259.56     2.81 o
  -4  10   2       51.66       50.91     3.56 o
  -3  10   2      103.27       99.60     2.10 o
  -2  10   2      189.88      192.47     2.23 o
  -1  10   2      165.99      163.60     2.05 o
   0  10   2       20.46        5.93     8.72 <
   1  10   2      106.79      106.62     2.18 o
   2  10   2      138.38      139.17     1.98 o
   3  10   2      188.71      190.49     2.19 o
   4  10   2      378.99      390.59     3.88 o
   5  10   2       95.74       95.60     1.78 o
   6  10   2       13.41       10.29    11.13 <
   7  10   2       32.54       28.39     5.44 <
   8  10   2      144.02      143.11     2.09 o
   9  10   2       70.63       68.84     2.79 o
  10  10   2      100.89      102.04     2.28 o
  11  10   2       97.81       95.80     2.40 o
  12  10   2      207.33      205.63     2.50 o
  13  10   2      119.09      118.61     2.36 o
  14  10   2      105.62      103.42     2.37 o
  15  10   2       17.98        2.95    12.18 <
  16  10   2       98.76       99.00     2.89 o
  17  10   2       27.23        4.69     9.55 <
  18  10   2       36.51       36.61     7.79 <
  19  10   2       67.92       66.91     4.39 o
  20  10   2       58.65       55.36     5.42 o
  21  10   2       86.00       84.16     4.12 o
  22  10   2      131.34      128.63     3.14 o
  23  10   2       54.34       43.32     7.17 o
  24  10   2       47.84       42.04     9.02 <
  25  10   2       26.27        5.68    18.73 <
  26  10   2        9.32       17.76    77.28 <
 -26  11   2       60.77       54.57     9.28 o
 -25  11   2       30.47       30.14    16.87 <
 -24  11   2       68.43       61.45     7.18 o
 -23  11   2       32.29       20.45    12.86 <
 -22  11   2       99.19       92.58     3.76 o
 -21  11   2       43.88       39.72     7.12 o
 -20  11   2       41.40       33.53     7.25 <
 -19  11   2       60.89       61.49     4.97 o
 -18  11   2       23.97       12.93    11.87 <
 -17  11   2      180.02      179.86     2.66 o
 -16  11   2       30.87       30.90     8.71 <
 -15  11   2      151.10      149.57     2.46 o
 -14  11   2      129.87      128.00     2.44 o
 -13  11   2      155.14      153.81     2.33 o
 -12  11   2      114.43      109.12     2.26 o
 -11  11   2       49.57       45.02     4.25 o
 -10  11   2      116.79      115.60     2.36 o
  -9  11   2      174.98      175.46     2.31 o
  -8  11   2       47.54       40.55     4.17 o
  -7  11   2       34.11       28.33     6.25 <
  -6  11   2       25.96       19.86     7.57 <
  -5  11   2       51.37       47.50     4.15 o
  -4  11   2       55.74       55.19     3.65 o
  -3  11   2      116.83      120.34     2.32 o
  -2  11   2      194.00      196.19     2.43 o
  -1  11   2       29.60       18.97     9.06 <
   0  11   2      257.93      260.27     2.93 o
   1  11   2       61.46       61.82     3.64 o
   2  11   2      248.29      256.14     2.82 o
   3  11   2      103.63      100.98     1.91 o
   4  11   2      130.00      128.74     1.91 o
   5  11   2       22.21       16.49     9.99 <
   6  11   2       36.56       32.73     5.97 o
   7  11   2      154.60      154.71     2.37 o
   8  11   2       24.43       19.73     9.20 <
   9  11   2       95.38       94.00     2.64 o
  10  11   2      106.22      101.22     2.71 o
  11  11   2      118.93      116.80     2.73 o
  12  11   2       36.80       29.10     7.43 <
  13  11   2      184.81      187.43     2.71 o
  14  11   2       25.86       21.33    11.48 <
  15  11   2      189.18      189.15     2.69 o
  16  11   2       20.79        5.54    15.08 <
  17  11   2      100.53       98.44     3.62 o
  18  11   2       83.81       80.73     4.43 o
  19  11   2       62.26       55.43     6.37 o
  20  11   2       53.41       48.23     7.30 o
  21  11   2       29.66        2.96    14.72 <
  22  11   2       50.95       44.64     8.13 o
  23  11   2       22.33        8.19    21.41 <
  24  11   2       99.09       89.87     4.86 o
  25  11   2       34.00       17.99    18.12 <
 -25  12   2       53.47       43.94    10.14 <
 -24  12   2      129.86      126.55     4.26 o
 -23  12   2      126.97      125.52     4.29 o
 -22  12   2       90.49       79.94     5.29 o
 -21  12   2       68.46       77.10     6.55 o
 -20  12   2       30.52        2.86    16.35 <
 -19  12   2       81.91       86.79     5.70 o
 -18  12   2       65.82       61.25     6.57 o
 -17  12   2       76.76       73.80     5.03 o
 -16  12   2       60.16       53.56     6.29 o
 -15  12   2      119.20      118.19     3.34 o
 -14  12   2      128.72      126.83     3.20 o
 -13  12   2       31.15       31.25    11.46 <
 -12  12   2       71.36       70.20     5.07 o
 -11  12   2      254.50      255.79     3.07 o
 -10  12   2       58.19       53.01     4.10 o
  -9  12   2      324.44      330.02     3.50 o
  -8  12   2      155.90      156.76     2.31 o
  -7  12   2       64.68       62.06     3.42 o
  -6  12   2      469.81      485.66     4.83 o
  -5  12   2       43.52       42.42     5.07 o
  -4  12   2      341.14      348.06     3.63 o
  -3  12   2      103.58      102.72     3.02 o
  -2  12   2       28.78       32.08     9.90 <
  -1  12   2      278.64      283.17     3.40 o
   0  12   2      146.41      149.89     3.63 o
   1  12   2       24.91       18.71    12.84 <
   2  12   2       78.70       74.32     3.51 o
   3  12   2       37.87       30.87     7.17 <
   4  12   2      102.82      103.94     3.13 o
   5  12   2       63.74       56.09     4.48 o
   6  12   2      116.60      120.11     3.05 o
   7  12   2      322.01      332.33     3.61 o
   8  12   2      293.70      301.39     3.30 o
   9  12   2      239.50      245.08     2.93 o
  10  12   2       13.32        4.42    19.78 <
  11  12   2       76.80       78.28     3.69 o
  12  12   2      137.83      132.77     2.67 o
  13  12   2       93.44       89.85     3.32 o
  14  12   2       93.34       90.22     3.46 o
  15  12   2       33.82       21.03     9.13 <
  16  12   2      116.92      113.71     3.11 o
  17  12   2       31.32       26.11    11.31 <
  18  12   2      183.41      183.71     3.16 o
  19  12   2       99.86       94.78     4.09 o
  20  12   2       18.00       20.88    23.43 <
  21  12   2      134.99      132.78     4.27 o
  22  12   2       32.75        4.35    18.33 <
  23  12   2       94.54       98.71     5.52 o
  24  12   2       65.52       69.00     8.04 o
  25  12   2       49.56       18.93    23.31 <
 -24  13   2       58.37       51.22     9.60 o
 -23  13   2       88.42       86.26     6.18 o
 -22  13   2       40.24       22.21    11.55 <
 -21  13   2       36.65       31.29    12.38 <
 -20  13   2       42.71       39.47    11.25 <
 -19  13   2       46.37       46.11    10.15 <
 -18  13   2       46.73       44.54    10.80 <
 -17  13   2      131.12      135.59     4.38 o
 -16  13   2       43.63       41.90    10.12 <
 -15  13   2       26.17        4.69    17.61 <
 -14  13   2       89.18       81.61     4.87 o
 -13  13   2      125.45      126.99     3.75 o
 -12  13   2      111.87      109.59     3.69 o
 -11  13   2      148.75      148.20     2.94 o
 -10  13   2      239.60      243.88     3.06 o
  -9  13   2       88.70       89.54     3.24 o
  -8  13   2       61.91       59.82     3.81 o
  -7  13   2      107.80      106.48     2.47 o
  -6  13   2      110.10      107.24     2.65 o
  -5  13   2      179.22      176.85     2.63 o
  -4  13   2      124.46      126.54     2.80 o
  -3  13   2      123.95      126.63     3.05 o
  -2  13   2       90.99       83.69     3.93 o
  -1  13   2      167.98      171.35     3.05 o
   0  13   2      142.21      140.36     3.47 o
   1  13   2      104.77      103.18     3.70 o
   2  13   2      200.84      207.01     3.04 o
   3  13   2       21.00       12.13    22.41 <
   4  13   2      158.17      158.38     3.44 o
   5  13   2       38.74       29.85     7.30 <
   6  13   2      118.34      110.55     2.94 o
   7  13   2       96.57       98.54     3.33 o
   8  13   2      149.31      149.79     2.78 o
   9  13   2       55.42       48.63     5.33 o
  10  13   2       18.67        3.16    17.20 <
  11  13   2      120.50      116.17     3.13 o
  12  13   2       20.66       13.99    16.67 <
  13  13   2      248.90      252.89     3.26 o
  14  13   2       84.75       78.57     4.44 o
  15  13   2       65.80       62.45     5.68 o
  16  13   2       16.63        6.71    24.41 <
  17  13   2       43.27       26.26     9.77 <
  18  13   2       30.18       21.13    15.05 <
  19  13   2       51.14       45.00    10.46 <
  20  13   2       49.01       50.06    10.76 <
  21  13   2       28.96        4.33    20.83 <
  22  13   2       18.79       11.67    28.89 <
  23  13   2       43.93       39.94    13.00 <
 -24  14   2       31.30       24.12    21.94 <
 -23  14   2       56.51       44.44    10.73 <
 -22  14   2       48.36       45.77    12.06 <
 -21  14   2       48.45       39.17    11.59 <
 -20  14   2       27.65       26.18    21.21 <
 -19  14   2      136.91      130.77     4.60 o
 -18  14   2       42.10       35.04    12.04 <
 -17  14   2       83.91       80.06     5.93 o
 -16  14   2      152.03      152.26     3.82 o
 -15  14   2       25.02        6.63    18.45 <
 -14  14   2      175.11      173.28     3.44 o
 -13  14   2      133.25      134.52     3.81 o
 -12  14   2       28.59       22.99    15.48 <
 -11  14   2       85.82       83.62     4.48 o
 -10  14   2       15.42       16.96    22.75 <
  -9  14   2       65.06       63.01     7.28 o
  -8  14   2       84.11       80.14     5.69 o
  -7  14   2       38.74       26.87     9.81 <
  -6  14   2       65.18       62.97     4.89 o
  -5  14   2       26.27       16.66    11.30 <
  -4  14   2       15.89        0.43    18.74 <
  -3  14   2      116.31      115.51     3.27 o
  -2  14   2       87.79       79.75     4.43 o
  -1  14   2      254.45      257.15     3.51 o
   0  14   2       27.77       29.58    15.03 <
   1  14   2      242.49      248.62     3.85 o
   2  14   2      230.06      226.23     3.23 o
   3  14   2       32.80       38.08    11.37 <
   4  14   2      152.75      152.53     3.26 o
   5  14   2       99.99       96.87     4.11 o
   6  14   2       26.49       29.09    14.94 <
   7  14   2       14.18        3.51    25.62 <
   8  14   2       85.58       82.14     3.77 o
   9  14   2       35.94       10.04    10.18 <
  10  14   2       31.91       27.95    10.05 <
  11  14   2       16.69        5.65    20.38 <
  12  14   2       31.70       31.15    11.16 <
  13  14   2       93.59       89.79     4.09 o
  14  14   2       43.98       41.41     8.54 <
  15  14   2       30.22       26.80    12.98 <
  16  14   2      136.92      136.40     3.58 o
  17  14   2       58.97       50.44     8.72 o
  18  14   2       51.08       50.35    10.34 <
  19  14   2       34.94       37.87    15.89 <
  20  14   2       59.90       49.75     9.89 o
  21  14   2       39.70       14.84    15.42 <
  22  14   2       85.26       87.42     6.39 o
  23  14   2       71.66       72.01    15.97 <
 -23  15   2       27.75       16.79    24.64 <
 -22  15   2       61.67       64.49     9.78 o
 -21  15   2       38.21       17.85    16.69 <
 -20  15   2      161.32      151.23     4.45 o
 -19  15   2       99.37       88.04     5.55 o
 -18  15   2      139.89      137.82     3.98 o
 -17  15   2       70.53       72.59     7.32 o
 -16  15   2       27.20        5.20    18.12 <
 -15  15   2       35.94       31.04    13.13 <
 -14  15   2       59.71       49.83     7.42 o
 -13  15   2       35.07       26.53    14.08 <
 -12  15   2       55.17       61.05    11.66 <
 -11  15   2      117.33      123.45     5.65 o
 -10  15   2       43.56       32.59    11.64 <
  -9  15   2      245.67      252.32     3.79 o
  -8  15   2       75.03       66.75     6.36 o
  -7  15   2       80.28       73.06     5.85 o
  -6  15   2      152.43      151.16     3.86 o
  -5  15   2       18.00        7.05    25.21 <
  -4  15   2       84.17       80.31     5.35 o
  -3  15   2      123.81      123.51     3.59 o
  -2  15   2       77.57       73.90     4.98 o
  -1  15   2       63.58       58.42     6.53 o
   0  15   2       19.75       29.89    27.53 <
   1  15   2       64.01       66.52     8.30 o
   2  15   2      123.80      121.24     4.09 o
   3  15   2      169.86      166.14     3.26 o
   4  15   2      173.83      174.32     3.28 o
   5  15   2      157.45      156.62     3.37 o
   6  15   2      135.77      135.58     3.72 o
   7  15   2       52.60       55.09     7.90 o
   8  15   2       33.49       26.42    11.90 <
   9  15   2       39.74       29.91     9.07 <
  10  15   2      128.54      130.74     3.70 o
  11  15   2      102.88      100.68     3.99 o
  12  15   2      122.33      118.29     3.45 o
  13  15   2      139.92      137.97     3.31 o
  14  15   2       29.29        9.38    13.00 <
  15  15   2       70.87       69.52     6.15 o
  16  15   2       71.63       59.12     6.23 o
  17  15   2       24.78        1.34    20.91 <
  18  15   2       53.74       46.37     9.77 <
  19  15   2       37.18       38.08    14.44 <
  20  15   2       35.26       19.76    18.58 <
  21  15   2      129.03      126.67     5.83 o
  22  15   2       28.87        2.61    33.81 <
 -22  16   2       97.09       96.73     6.68 o
 -21  16   2       36.12       14.19    16.42 <
 -20  16   2       97.22       96.61     6.66 o
 -19  16   2       43.84       27.55    14.36 <
 -18  16   2       29.47       17.85    18.10 <
 -17  16   2      151.65      152.53     4.76 o
 -16  16   2       38.24       27.83    17.22 <
 -15  16   2       92.61       87.55     7.14 o
 -14  16   2      112.02      104.00     5.77 o
 -13  16   2       27.86       29.30    21.29 <
 -12  16   2      169.10      165.75     4.39 o
 -11  16   2       28.46       22.08    23.65 <
 -10  16   2       42.68       37.97    12.04 <
  -9  16   2       96.07       95.22     6.88 o
  -8  16   2       42.22       36.68    14.41 <
  -7  16   2       68.31       67.14     8.89 o
  -6  16   2       35.91       32.58    16.84 <
  -5  16   2       84.89       85.43     6.83 o
  -4  16   2      129.74      133.84     5.06 o
  -3  16   2      175.69      175.17     4.31 o
  -2  16   2      121.85      118.42     5.08 o
  -1  16   2      124.47      119.26     4.90 o
   0  16   2      112.67      109.40     5.38 o
   1  16   2       74.52       73.95     7.74 o
   2  16   2       81.86       74.74     6.88 o
   3  16   2       90.69       85.55     4.67 o
   4  16   2       55.23       56.41     7.47 o
   5  16   2      168.45      167.66     3.49 o
   6  16   2       34.05       16.83    12.75 <
   7  16   2      184.18      186.00     3.50 o
   8  16   2      124.08      126.07     3.86 o
   9  16   2       22.72        3.90    16.39 <
  10  16   2      161.98      156.65     3.50 o
  11  16   2       30.04       25.33    14.82 <
  12  16   2      143.71      142.01     4.44 o
  13  16   2       83.36       81.57     6.42 o
  14  16   2       40.31       35.61    13.22 <
  15  16   2      115.83      112.14     4.73 o
  16  16   2       58.27       57.28     8.59 o
  17  16   2       41.39       23.75    12.33 <
  18  16   2      112.99      107.21     5.80 o
  19  16   2       82.47       82.07     7.83 o
  20  16   2       81.25       78.08     8.63 o
  21  16   2       26.53       19.84    38.85 <
 -21  17   2       36.54       29.36    34.57 <
 -20  17   2       59.59       52.66    15.99 <
 -19  17   2       24.90       17.09    38.16 <
 -18  17   2       81.20       84.53     9.20 o
 -17  17   2       83.17       72.40     9.04 o
 -16  17   2       26.93       11.06    25.39 <
 -15  17   2       53.84       51.18    15.55 <
 -14  17   2        3.36        5.92   228.21 <
 -13  17   2       75.49       68.80    10.59 o
 -12  17   2       29.17       18.38    26.35 <
 -11  17   2        0.00       27.36   220.66 <
 -10  17   2       43.26       32.06    15.78 <
  -9  17   2       39.21       22.75    15.93 <
  -8  17   2      128.28      129.22     5.58 o
  -7  17   2       94.68       92.80     6.96 o
  -6  17   2        0.00        1.73   179.68 <
  -5  17   2       39.09       15.09    15.27 <
  -4  17   2       28.43       11.81    22.43 <
  -3  17   2       36.48       48.22    20.30 <
  -2  17   2      102.48      113.75     7.59 o
  -1  17   2        9.45       19.52    78.31 <
   0  17   2      134.85      134.93     5.00 o
   1  17   2       38.03       35.84    15.89 <
   2  17   2       85.99       86.69     7.18 o
   3  17   2       59.18       63.74    10.18 <
   4  17   2       27.24       11.86    16.14 <
   5  17   2      100.54       94.77     4.78 o
   6  17   2       45.36       43.44    10.32 <
   7  17   2       79.42       76.50     5.83 o
   8  17   2       18.60       22.61    21.20 <
   9  17   2       35.03        8.38    12.51 <
  10  17   2       22.52       15.57    23.44 <
  11  17   2       42.22       34.73    12.54 <
  12  17   2       62.56       58.51     8.81 o
  13  17   2       24.18        6.92    23.04 <
  14  17   2       39.54        5.39    16.57 <
  15  17   2       50.61       55.04    11.49 <
  16  17   2        8.81        9.34    82.09 <
  17  17   2       54.04       50.75    16.55 <
  18  17   2       22.68        2.30    54.24 <
  19  17   2        7.25       13.89   143.35 <
 -19  18   2        7.31       12.02   180.10 <
 -18  18   2       36.61        0.94    21.86 <
 -17  18   2       35.42       24.53    21.74 <
 -16  18   2       27.13       20.02    27.56 <
 -15  18   2       63.93       58.01    10.77 <
 -14  18   2      125.11      127.99     6.94 o
 -13  18   2       30.82        8.64    26.74 <
 -12  18   2      140.89      131.13     6.31 o
 -11  18   2       28.56       34.15    36.96 <
 -10  18   2       73.43       74.48    12.52 <
  -9  18   2       95.52       90.44     7.13 o
  -8  18   2       71.00       67.97     9.54 o
  -7  18   2      139.46      140.55     5.46 o
  -6  18   2       90.69       85.82     7.23 o
  -5  18   2       57.30       53.88    11.94 <
  -4  18   2       92.38       82.65     7.21 o
  -3  18   2      216.96      221.43     5.32 o
  -2  18   2        0.00       30.13   196.01 <
  -1  18   2       75.63       71.73    10.29 o
   0  18   2       30.74       29.30    24.53 <
   1  18   2       59.08       63.31    12.78 <
   2  18   2       63.95       55.13    12.35 <
   3  18   2       13.63        2.53    49.42 <
   4  18   2       61.20       53.36    10.69 <
   5  18   2      156.66      155.74     3.84 o
   6  18   2       44.04       34.13     9.97 <
   7  18   2       36.98       35.14    10.96 <
   8  18   2       42.88       33.76    10.64 <
   9  18   2       86.09       85.74     6.14 o
  10  18   2      164.43      154.89     4.09 o
  11  18   2       73.38       65.00     7.33 o
  12  18   2      117.87      116.67     5.20 o
  13  18   2       42.64       47.69    15.85 <
  14  18   2       23.25       19.69    30.20 <
  15  18   2      138.35      135.76     5.84 o
  16  18   2       65.83       68.32    10.66 o
  17  18   2       11.97       21.32    81.29 <
  18  18   2       39.23       46.42    24.70 <
 -18  19   2       53.42       45.95    17.52 <
 -17  19   2       77.28       71.62    10.90 o
 -16  19   2       41.67       26.80    19.69 <
 -15  19   2       38.29       40.67    19.60 <
 -14  19   2       36.51       29.04    19.53 <
 -13  19   2       45.10       37.82    15.83 <
 -12  19   2        0.00        2.51   209.92 <
 -11  19   2       32.25       48.92    31.76 <
 -10  19   2      137.89      146.89     7.46 o
  -9  19   2      194.45      196.82     4.95 o
  -8  19   2      119.45      107.98     6.64 o
  -7  19   2      198.21      191.68     5.32 o
  -6  19   2      138.30      132.56     5.76 o
  -5  19   2       90.69       92.22     7.73 o
  -4  19   2       16.43       10.01    55.32 <
  -3  19   2       81.43       80.80    10.52 o
  -2  19   2       15.64       23.27    70.79 <
  -1  19   2       33.17       27.91    24.75 <
   0  19   2       85.00       84.43    10.00 o
   1  19   2       81.33       76.84     9.60 o
   2  19   2      148.45      140.55     6.22 o
   3  19   2       34.52        1.54    23.39 <
   4  19   2       47.14       40.32    13.27 <
   5  19   2      122.06      114.07     5.96 o
   6  19   2       54.26       46.59    10.35 <
   7  19   2       57.00       57.05     8.15 o
   8  19   2       96.86       98.30     5.13 o
   9  19   2       28.67       30.70    19.25 <
  10  19   2      131.91      126.46     5.44 o
  11  19   2       40.97       30.65    17.38 <
  12  19   2      112.04      101.76     6.83 o
  13  19   2       28.24       22.39    26.24 <
  14  19   2       84.64       75.76     9.03 o
  15  19   2       32.98       23.80    23.10 <
  16  19   2       71.71       61.09    10.92 o
  17  19   2       41.73       40.37    28.51 <
 -16  20   2       98.48       95.44    14.68 o
 -15  20   2       53.17       54.77    14.09 <
 -14  20   2      137.54      129.49     5.98 o
 -13  20   2       42.20       42.51    17.40 <
 -12  20   2       32.42       24.96    23.50 <
 -11  20   2       33.23       18.01    24.27 <
 -10  20   2       48.01       48.11    21.19 <
  -9  20   2       43.26       19.58    22.81 <
  -8  20   2       85.83       80.87     8.52 o
  -7  20   2       36.73       42.98    20.09 <
  -6  20   2       48.31       46.99    15.07 <
  -5  20   2       36.52       21.72    25.36 <
  -4  20   2       13.51        0.73    68.70 <
  -3  20   2       92.53       87.50     9.81 o
  -2  20   2       72.61       58.03    12.09 o
  -1  20   2      126.89      123.67     7.24 o
   0  20   2       58.19       59.44    15.43 <
   1  20   2      189.93      188.30     5.95 o
   2  20   2      112.12      102.21     7.61 o
   3  20   2       66.17       58.80    11.09 <
   4  20   2      102.22       94.29     7.54 o
   5  20   2        0.00        4.10   193.51 <
   6  20   2       49.50       34.77    15.45 <
   7  20   2       38.87        5.36    20.65 <
   8  20   2       69.03       48.10    16.57 <
   9  20   2       77.92       67.87    13.04 <
  10  20   2       82.50       76.51    11.83 o
  11  20   2       56.56       28.85    23.24 <
  12  20   2       70.83       47.40    17.47 <
  13  20   2       45.03       15.59    20.68 <
  14  20   2       83.51       81.85    11.46 o
  15  20   2       45.89        3.60    31.26 <
 -14  21   2       38.51       19.62    36.28 <
 -13  21   2       57.89       52.32    15.72 <
 -12  21   2       46.65       45.70    15.88 <
 -11  21   2       41.81       23.02    18.18 <
 -10  21   2       18.51       10.70    46.02 <
  -9  21   2       39.86       22.81    20.39 <
  -8  21   2       37.85       14.00    20.38 <
  -7  21   2        0.00        1.78   199.43 <
  -6  21   2       49.91       36.57    15.55 <
  -5  21   2       69.51       43.33    10.68 o
  -4  21   2       28.55        4.10    35.01 <
  -3  21   2       59.09       41.35    12.95 <
  -2  21   2       54.48       49.37    13.32 <
  -1  21   2       33.12       16.63    26.11 <
   0  21   2       68.08       63.15    11.48 <
   1  21   2      133.81      123.58     7.21 o
   2  21   2       56.14       53.85    15.32 <
   3  21   2       53.70       47.31    15.46 <
   4  21   2       59.99       42.84    14.24 <
   5  21   2       49.05       27.15    17.35 <
   6  21   2       84.92       77.65    10.18 o
   7  21   2       40.58       31.30    19.50 <
   8  21   2       71.42       77.44    17.11 <
   9  21   2      101.21       93.12    13.62 o
  10  21   2       59.66       39.12    20.17 <
  11  21   2       47.44        6.14    27.86 <
 -11  22   2       74.33       64.01    12.72 <
 -10  22   2       13.67        9.28    94.71 <
  -9  22   2       60.72       49.91    18.76 <
  -8  22   2       14.51       29.44    82.28 <
  -7  22   2       67.01       65.83    12.60 <
  -6  22   2       59.97       61.12    13.63 <
  -5  22   2       25.13       10.73    34.37 <
  -4  22   2       79.59       68.56    10.71 o
  -3  22   2       28.24       19.08    29.20 <
  -2  22   2       56.91       39.51    15.98 <
  -1  22   2       63.20       63.98    13.88 <
   0  22   2       73.38       58.40    11.67 o
   1  22   2       42.29       34.13    20.57 <
   2  22   2       65.08       47.23    12.05 <
   3  22   2       39.68        4.22    21.79 <
   4  22   2       33.39        4.37    26.57 <
   5  22   2       32.04       34.48    27.01 <
   6  22   2       59.69       57.77    13.53 <
   7  22   2      100.02       73.96    13.14 o
  -7  23   2        0.00        8.11   242.79 <
  -6  23   2       11.07       32.60   106.44 <
  -5  23   2       45.96       25.98    24.51 <
  -4  23   2       78.66       79.95    14.60 <
  -3  23   2       61.54       70.83    20.55 <
  -2  23   2       73.48       66.98    16.56 <
  -1  23   2       19.19        2.46    49.86 <
   0  23   2       39.28       21.85    30.24 <
   1  23   2       15.40       40.45    85.39 <
   2  23   2        1.18       34.46   243.73 <
   3  23   2       32.60       50.23    38.49 <
   4  23   2       80.34       84.30    15.61 <
   5  23   2       80.21       74.04    14.48 <
 -30   1   3       87.10       86.35     6.67 o
 -29   1   3       44.70       25.53     6.82 o
 -28   1   3      132.87      133.21     2.91 o
 -27   1   3       43.07       38.86     6.73 o
 -26   1   3       36.07       27.17     9.36 <
 -25   1   3       48.18       40.96     5.87 o
 -24   1   3       88.20       85.58     3.30 o
 -23   1   3       68.39       66.38     3.93 o
 -22   1   3       89.36       86.86     3.01 o
 -21   1   3       32.61        7.30     7.63 <
 -20   1   3      211.33      217.64     2.57 o
 -19   1   3       46.29       39.75     4.83 o
 -18   1   3       15.80       15.64    14.47 <
 -17   1   3       54.44       46.13     3.86 o
 -16   1   3      368.37      380.20     3.83 o
 -15   1   3      124.49      124.01     2.13 o
 -14   1   3      341.33      349.64     3.55 o
 -13   1   3      232.15      230.37     2.56 o
 -12   1   3       44.09       37.53     3.66 o
 -11   1   3      357.83      364.17     3.69 o
 -10   1   3      144.64      144.95     1.93 o
  -9   1   3      260.07      257.04     2.76 o
  -8   1   3      133.53      133.18     1.72 o
  -7   1   3      162.46      159.19     1.88 o
  -6   1   3      671.43      668.91     6.75 o
  -5   1   3       51.61       42.59     2.31 o
  -4   1   3      532.71      516.20     5.36 o
  -3   1   3      245.85      233.00     2.54 o
  -2   1   3       27.01       19.10     2.48 o
  -1   1   3       72.72       69.54     2.04 o
   0   1   3      266.95      255.64     2.74 o
   1   1   3      188.79      175.33     2.01 o
   2   1   3      659.49      630.79     6.70 o
   3   1   3      196.54      183.92     2.07 o
   4   1   3      589.96      576.71     5.93 o
   5   1   3       60.92       51.73     1.71 o
   6   1   3       28.57       14.41     3.39 o
   7   1   3      342.26      343.22     3.49 o
   8   1   3      336.89      339.86     3.45 o
   9   1   3       34.42       27.49     3.74 o
  10   1   3       41.28       38.10     3.51 o
  11   1   3      271.07      274.90     2.88 o
  12   1   3      139.64      138.77     2.01 o
  13   1   3      241.31      245.10     2.67 o
  14   1   3       91.16       87.40     2.33 o
  15   1   3       35.08       28.33     5.78 o
  16   1   3      265.77      270.71     2.92 o
  17   1   3      119.74      120.66     2.35 o
  18   1   3      126.85      126.18     2.31 o
  19   1   3       67.77       61.91     3.46 o
  20   1   3       38.76       25.78     6.44 o
  21   1   3      147.04      150.27     2.48 o
  22   1   3       68.52       66.51     3.91 o
  23   1   3       23.58        7.10    11.88 <
  24   1   3      139.77      140.78     2.68 o
  25   1   3      146.87      145.65     2.72 o
  26   1   3      142.99      143.04     2.83 o
  27   1   3       51.36       44.55     6.16 o
  28   1   3       50.80       47.52     8.70 <
 -30   2   3       32.86        7.43    19.52 <
 -29   2   3       49.74       36.52     6.09 o
 -28   2   3       45.50       32.57     6.57 o
 -27   2   3       42.29       34.49     6.93 o
 -26   2   3       73.09       62.85     4.06 o
 -25   2   3       90.41       86.25     3.26 o
 -24   2   3      135.31      134.27     2.58 o
 -23   2   3       76.01       69.68     3.62 o
 -22   2   3      230.66      234.49     2.77 o
 -21   2   3       32.87        0.78     7.96 <
 -20   2   3      246.58      255.99     2.84 o
 -19   2   3       83.22       78.03     2.92 o
 -18   2   3       24.06        4.85     9.33 <
 -17   2   3       74.50       68.33     2.90 o
 -16   2   3       96.84       92.41     2.32 o
 -15   2   3      196.98      197.81     2.35 o
 -14   2   3      139.73      140.00     2.04 o
 -13   2   3       34.34       29.18     5.25 o
 -12   2   3       90.57       88.76     2.13 o
 -11   2   3      394.35      406.03     4.05 o
 -10   2   3      123.37      122.73     1.89 o
  -9   2   3      310.04      305.83     3.22 o
  -8   2   3       37.93       29.62     3.52 o
  -7   2   3       44.21       45.80     2.64 o
  -6   2   3      178.68      172.01     1.99 o
  -5   2   3      228.96      221.46     2.40 o
  -4   2   3      473.59      461.76     4.77 o
  -3   2   3      477.42      454.86     4.80 o
  -2   2   3       82.48       71.87     1.29 o
  -1   2   3      169.35      155.10     1.81 o
   0   2   3      444.68      425.84     4.47 o
   1   2   3      442.53      424.87     4.46 o
   2   2   3       42.39       39.08     1.90 o
   3   2   3      364.86      354.21     3.69 o
   4   2   3      202.99      198.88     2.14 o
   5   2   3       80.81       81.02     1.47 o
   6   2   3      449.57      443.43     4.54 o
   7   2   3      398.53      399.63     4.04 o
   8   2   3      529.84      542.29     5.35 o
   9   2   3       48.73       49.30     2.78 o
  10   2   3      276.16      282.19     2.90 o
  11   2   3       21.56        4.45     7.07 <
  12   2   3       10.36        2.00    16.21 <
  13   2   3       31.24       27.75     5.95 <
  14   2   3      147.64      149.20     2.10 o
  15   2   3      123.60      124.26     2.18 o
  16   2   3      159.05      157.93     2.27 o
  17   2   3       79.09       75.79     2.93 o
  18   2   3      120.27      121.50     2.32 o
  19   2   3      246.12      252.83     2.84 o
  20   2   3       80.21       77.41     3.20 o
  21   2   3      202.48      206.46     2.61 o
  22   2   3       58.27       50.41     4.53 o
  23   2   3       23.38       11.06    12.07 <
  24   2   3       58.81       51.20     4.84 o
  25   2   3       16.33        9.27    20.60 <
  26   2   3      108.89      107.06     3.13 o
  27   2   3       23.64       12.37    13.50 <
  28   2   3       23.02       11.05    22.38 <
 -30   3   3        0.00       21.88   252.64 <
 -29   3   3       40.67       15.89     7.70 <
 -28   3   3       73.23       64.97     4.24 o
 -27   3   3      123.32      121.98     2.82 o
 -26   3   3      103.53       99.87     3.04 o
 -25   3   3       84.11       77.00     3.32 o
 -24   3   3      222.18      227.39     2.72 o
 -23   3   3       52.55       46.91     4.80 o
 -22   3   3       33.23       24.01     7.87 <
 -21   3   3      141.18      142.93     2.38 o
 -20   3   3       22.06       13.66    11.42 <
 -19   3   3       62.37       59.27     3.66 o
 -18   3   3      212.27      214.49     2.56 o
 -17   3   3      149.70      151.63     2.26 o
 -16   3   3       36.59       36.34     5.76 o
 -15   3   3      367.99      379.47     3.84 o
 -14   3   3      137.03      135.97     2.15 o
 -13   3   3       80.49       79.57     2.55 o
 -12   3   3       31.36       25.81     5.64 <
 -11   3   3      156.83      157.80     2.04 o
 -10   3   3       78.60       76.50     2.11 o
  -9   3   3      283.60      283.64     2.97 o
  -8   3   3      190.30      186.67     2.15 o
  -7   3   3       82.17       77.87     1.66 o
  -6   3   3      322.98      317.59     3.31 o
  -5   3   3      154.82      152.44     1.76 o
  -4   3   3       76.10       69.47     1.55 o
  -3   3   3      657.50      640.87     6.63 o
  -2   3   3      562.65      543.26     5.69 o
  -1   3   3      314.68      305.34     3.20 o
   0   3   3      691.95      676.49     6.99 o
   1   3   3       88.13       80.33     1.32 o
   2   3   3      161.05      155.28     1.73 o
   3   3   3      105.71      100.03     1.40 o
   4   3   3       68.40       58.64     1.52 o
   5   3   3      279.58      276.47     2.87 o
   6   3   3       21.17        6.67     4.97 <
   7   3   3      117.96      111.31     1.62 o
   8   3   3      104.25       96.54     1.69 o
   9   3   3       44.84       44.92     2.91 o
  10   3   3       37.47       33.29     3.72 o
  11   3   3        8.96        3.82    17.40 <
  12   3   3      273.74      276.92     2.91 o
  13   3   3      284.95      290.89     3.05 o
  14   3   3      275.46      281.21     2.98 o
  15   3   3      355.72      367.59     3.73 o
  16   3   3      121.47      121.81     2.24 o
  17   3   3      225.88      230.93     2.66 o
  18   3   3      152.14      152.76     2.32 o
  19   3   3       24.76        1.08     9.72 <
  20   3   3       40.69       37.38     5.96 o
  21   3   3       56.19       58.19     4.57 o
  22   3   3       31.23       16.61     8.58 <
  23   3   3       21.21        9.14    13.04 <
  24   3   3       85.50       84.70     3.40 o
  25   3   3       41.35        8.28     7.39 <
  26   3   3       42.61       31.67     7.59 <
  27   3   3       38.88       17.87     8.73 <
  28   3   3       26.57        3.98    23.56 <
 -30   4   3       98.75       93.81    13.07 o
 -29   4   3       48.11       33.62     7.69 o
 -28   4   3       49.86       39.10     6.54 o
 -27   4   3       43.83       35.43     7.05 o
 -26   4   3       49.61       45.28     5.61 o
 -25   4   3      170.56      172.05     2.56 o
 -24   4   3       36.25       10.03     7.26 <
 -23   4   3      102.41       97.19     2.73 o
 -22   4   3       16.61        8.83    14.79 <
 -21   4   3       77.45       68.58     3.08 o
 -20   4   3       44.37       35.81     5.18 o
 -19   4   3      178.73      179.11     2.36 o
 -18   4   3       63.44       56.70     3.43 o
 -17   4   3       54.19       52.05     4.17 o
 -16   4   3       34.97       26.80     5.96 <
 -15   4   3      102.87      101.05     2.35 o
 -14   4   3      300.24      304.38     3.20 o
 -13   4   3       12.78        1.13    14.51 <
 -12   4   3      194.25      196.63     2.27 o
 -11   4   3       46.70       40.97     3.40 o
 -10   4   3       64.38       64.09     2.44 o
  -9   4   3      167.01      166.97     1.97 o
  -8   4   3      255.36      255.12     2.69 o
  -7   4   3      431.98      440.04     4.38 o
  -6   4   3       95.89       89.49     1.58 o
  -5   4   3      380.95      373.75     3.87 o
  -4   4   3      106.94      106.19     1.41 o
  -3   4   3      188.83      179.20     2.02 o
  -2   4   3      238.43      233.68     2.46 o
  -1   4   3      493.42      485.97     4.98 o
   0   4   3      545.59      532.98     5.49 o
   1   4   3       33.96       32.69     2.40 o
   2   4   3      124.44      116.84     1.49 o
   3   4   3      152.41      141.70     1.71 o
   4   4   3      381.44      381.00     3.87 o
   5   4   3       41.76       38.77     2.42 o
   6   4   3      183.40      177.37     2.01 o
   7   4   3       45.76       40.65     2.64 o
   8   4   3      132.99      127.32     1.74 o
   9   4   3      155.81      153.94     1.90 o
  10   4   3      144.65      146.26     1.89 o
  11   4   3      348.87      359.49     3.60 o
  12   4   3       13.96        2.10    12.36 <
  13   4   3       62.93       56.33     2.88 o
  14   4   3      117.18      121.28     2.16 o
  15   4   3       39.83       40.11     5.22 o
  16   4   3      157.97      160.44     2.25 o
  17   4   3      117.76      119.68     2.31 o
  18   4   3      206.48      209.65     2.56 o
  19   4   3       21.57       19.10    11.13 <
  20   4   3       30.42       21.33     8.57 <
  21   4   3       27.30        2.10    10.63 <
  22   4   3       83.81       84.45     3.29 o
  23   4   3       62.19       60.22     4.40 o
  24   4   3       62.63       56.63     4.81 o
  25   4   3       47.56       36.19     6.83 o
  26   4   3       27.59        5.94    12.59 <
  27   4   3       42.64       25.91     7.97 <
  28   4   3       40.81        3.49    17.74 <
 -29   5   3       41.47       31.01    14.21 <
 -28   5   3       30.79        2.15    13.59 <
 -27   5   3      111.48      112.40     3.40 o
 -26   5   3       36.58        7.15     8.45 <
 -25   5   3      181.18      185.99     2.69 o
 -24   5   3       31.96       26.05     8.23 <
 -23   5   3       57.26       53.43     4.42 o
 -22   5   3       88.35       83.58     2.85 o
 -21   5   3       30.07       21.02     7.71 <
 -20   5   3       76.87       74.54     2.94 o
 -19   5   3      159.68      161.42     2.26 o
 -18   5   3       66.94       64.65     3.22 o
 -17   5   3      329.11      340.68     3.48 o
 -16   5   3       37.68       37.75     5.72 o
 -15   5   3       64.45       58.90     3.17 o
 -14   5   3      121.82      120.94     2.20 o
 -13   5   3      292.62      300.98     3.13 o
 -12   5   3       48.42       42.88     3.53 o
 -11   5   3       88.59       89.41     2.10 o
 -10   5   3      215.79      219.34     2.37 o
  -9   5   3      356.13      358.83     3.65 o
  -8   5   3      432.61      441.32     4.39 o
  -7   5   3      394.17      396.13     4.01 o
  -6   5   3      340.25      339.50     3.47 o
  -5   5   3      210.66      201.82     2.21 o
  -4   5   3      133.46      122.50     1.55 o
  -3   5   3      226.80      219.10     2.38 o
  -2   5   3      226.98      213.77     2.38 o
  -1   5   3       78.42       74.21     1.57 o
   0   5   3      264.54      258.50     2.72 o
   1   5   3      223.05      222.40     2.33 o
   2   5   3      199.72      194.06     2.11 o
   3   5   3      306.08      308.03     3.12 o
   4   5   3      163.63      162.59     1.85 o
   5   5   3      621.87      634.30     6.25 o
   6   5   3       35.23       29.09     3.20 o
   7   5   3      608.20      613.94     6.12 o
   8   5   3      137.12      137.59     1.78 o
   9   5   3       84.03       77.95     1.86 o
  10   5   3      341.23      348.55     3.52 o
  11   5   3       51.80       48.40     3.03 o
  12   5   3       74.54       74.38     2.42 o
  13   5   3      172.22      175.58     2.15 o
  14   5   3      198.84      203.83     2.38 o
  15   5   3      219.62      221.27     2.56 o
  16   5   3      154.99      158.63     2.24 o
  17   5   3       45.50       41.21     4.97 o
  18   5   3       19.12       12.30    12.28 <
  19   5   3      124.02      125.56     2.44 o
  20   5   3       22.57       12.84    11.11 <
  21   5   3       91.04       87.92     3.17 o
  22   5   3      167.50      167.53     2.63 o
  23   5   3      110.51      109.20     3.08 o
  24   5   3      122.73      120.89     3.04 o
  25   5   3       69.80       70.36     4.72 o
  26   5   3       30.55       14.82    11.16 <
  27   5   3       83.84       79.56     4.31 o
  28   5   3      122.11      121.29     8.13 o
 -29   6   3       29.81       50.66    48.05 <
 -28   6   3       23.14       23.25    16.83 <
 -27   6   3       24.83       18.57    15.35 <
 -26   6   3       34.39       11.26    10.18 <
 -25   6   3       65.09       62.38     4.55 o
 -24   6   3       39.47       19.09     7.27 <
 -23   6   3       38.52       32.35     7.12 <
 -22   6   3       52.22       41.92     4.86 o
 -21   6   3       42.48       41.25     5.68 o
 -20   6   3       79.33       77.88     3.01 o
 -19   6   3       17.44        7.73    12.87 <
 -18   6   3       47.14       34.74     4.47 o
 -17   6   3      181.51      185.32     2.32 o
 -16   6   3      104.98      104.48     2.30 o
 -15   6   3      125.16      125.83     2.11 o
 -14   6   3      248.23      257.14     2.74 o
 -13   6   3      181.24      180.43     2.21 o
 -12   6   3       62.07       61.95     2.65 o
 -11   6   3      238.73      239.28     2.58 o
 -10   6   3      252.55      253.49     2.68 o
  -9   6   3      219.81      217.04     2.38 o
  -8   6   3       53.31       48.04     2.38 o
  -7   6   3      259.56      252.39     2.71 o
  -6   6   3      123.59      116.29     1.61 o
  -5   6   3      369.40      370.18     3.75 o
  -4   6   3       81.68       75.99     1.58 o
  -3   6   3      395.02      388.87     4.00 o
  -2   6   3       35.46       28.59     3.24 o
  -1   6   3      245.40      248.62     2.57 o
   0   6   3       96.59       94.31     1.59 o
   1   6   3      325.86      321.32     3.34 o
   2   6   3      152.86      140.03     1.77 o
   3   6   3       83.00       85.06     1.52 o
   4   6   3       35.17       30.28     2.95 o
   5   6   3      325.88      328.87     3.33 o
   6   6   3       49.27       43.51     2.34 o
   7   6   3       32.47       25.98     3.68 o
   8   6   3       35.14       27.48     3.55 o
   9   6   3      138.03      133.51     1.79 o
  10   6   3      187.43      186.73     2.14 o
  11   6   3       52.08       48.19     2.95 o
  12   6   3       31.14       22.95     5.38 <
  13   6   3      104.28      103.14     2.05 o
  14   6   3      117.39      120.37     2.12 o
  15   6   3       83.00       78.96     2.57 o
  16   6   3       29.98       25.96     7.56 <
  17   6   3       96.09       92.78     2.63 o
  18   6   3       78.15       79.58     3.30 o
  19   6   3      169.81      169.73     2.53 o
  20   6   3       46.25       46.42     5.98 o
  21   6   3       64.07       70.95     4.59 o
  22   6   3       17.57        1.61    18.87 <
  23   6   3       80.47       78.83     3.79 o
  24   6   3       51.72       39.54     6.06 o
  25   6   3       97.71       97.16     3.40 o
  26   6   3       28.29       13.18    12.17 <
  27   6   3       70.39       74.08     7.20 o
 -28   7   3       38.09       19.97     9.63 <
 -27   7   3       60.05       52.59     6.15 o
 -26   7   3      101.64       98.52     3.66 o
 -25   7   3       48.65       39.15     6.97 o
 -24   7   3       37.09       30.94     8.87 <
 -23   7   3       96.64       94.80     3.13 o
 -22   7   3       36.02       27.14     7.21 <
 -21   7   3      208.46      210.49     2.68 o
 -20   7   3       27.57       16.94     9.17 <
 -19   7   3       90.07       86.89     2.79 o
 -18   7   3       31.18       25.16     7.49 <
 -17   7   3      100.22      101.36     2.44 o
 -16   7   3       49.40       42.38     4.04 o
 -15   7   3      116.85      116.27     2.19 o
 -14   7   3       87.83       82.14     2.50 o
 -13   7   3      342.79      347.52     3.58 o
 -12   7   3      164.71      162.52     2.07 o
 -11   7   3      210.71      210.11     2.35 o
 -10   7   3       14.12        3.60    10.67 <
  -9   7   3      161.13      158.40     1.90 o
  -8   7   3       92.93       91.40     1.68 o
  -7   7   3      187.48      190.48     2.08 o
  -6   7   3       44.69       47.01     2.55 o
  -5   7   3      197.76      195.44     2.14 o
  -4   7   3      281.29      280.47     2.91 o
  -3   7   3      247.23      249.83     2.61 o
  -2   7   3      166.80      163.16     1.96 o
  -1   7   3      256.93      256.91     2.69 o
   0   7   3       50.67       41.09     2.41 o
   1   7   3      370.48      371.86     3.78 o
   2   7   3       39.79       33.80     2.65 o
   3   7   3      209.46      203.99     2.23 o
   4   7   3      193.24      194.07     2.09 o
   5   7   3      261.82      264.27     2.73 o
   6   7   3      222.59      225.98     2.36 o
   7   7   3       78.94       78.44     1.74 o
   8   7   3      125.26      126.74     1.72 o
   9   7   3      261.97      268.86     2.76 o
  10   7   3      192.31      192.06     2.18 o
  11   7   3      260.04      262.64     2.77 o
  12   7   3       95.88       94.01     2.03 o
  13   7   3       21.46       11.98     8.90 <
  14   7   3       69.67       66.53     2.81 o
  15   7   3       52.62       49.95     4.34 o
  16   7   3       31.55       35.64     8.28 <
  17   7   3      126.88      128.75     2.58 o
  18   7   3      182.40      183.47     2.58 o
  19   7   3      131.67      127.32     2.68 o
  20   7   3       89.87       92.97     3.39 o
  21   7   3       74.06       67.42     3.90 o
  22   7   3       29.28       19.18    10.16 <
  23   7   3      155.16      156.82     2.80 o
  24   7   3       40.92       29.28     7.74 <
  25   7   3       32.90       17.94    10.03 <
  26   7   3      104.49      107.13     3.58 o
  27   7   3       31.58       24.95    19.26 <
 -28   8   3       33.92       32.94    14.99 <
 -27   8   3       60.20       49.80     6.17 o
 -26   8   3      100.44       94.97     3.71 o
 -25   8   3       60.88       57.55     5.67 o
 -24   8   3       23.32       15.23    14.78 <
 -23   8   3       66.03       62.97     4.98 o
 -22   8   3       42.86       33.27     7.32 <
 -21   8   3       76.46       71.71     3.74 o
 -20   8   3       24.70        3.89    10.83 <
 -19   8   3      170.86      169.04     2.54 o
 -18   8   3      148.80      149.17     2.46 o
 -17   8   3       69.77       64.52     3.32 o
 -16   8   3       20.74       12.02    11.96 <
 -15   8   3       29.56       24.46     7.36 <
 -14   8   3      192.13      192.96     2.36 o
 -13   8   3      147.10      145.62     2.07 o
 -12   8   3      402.85      413.63     4.12 o
 -11   8   3      166.68      165.79     2.03 o
 -10   8   3       34.68       28.18     4.14 o
  -9   8   3       36.77       31.04     3.72 o
  -8   8   3      140.27      137.52     1.78 o
  -7   8   3      142.94      141.50     1.75 o
  -6   8   3       14.89       10.64     8.21 <
  -5   8   3      135.90      129.85     1.72 o
  -4   8   3      225.45      222.89     2.40 o
  -3   8   3      292.19      293.68     3.06 o
  -2   8   3       40.53       36.61     3.32 o
  -1   8   3      280.45      280.17     2.93 o
   0   8   3      180.53      183.08     2.06 o
   1   8   3       29.58       31.24     4.18 o
   2   8   3       63.63       60.10     2.26 o
   3   8   3       66.75       63.67     1.82 o
   4   8   3      433.81      442.59     4.41 o
   5   8   3      144.97      145.26     1.79 o
   6   8   3      281.10      285.38     2.92 o
   7   8   3      132.00      132.85     1.74 o
   8   8   3       27.11       22.46     5.18 <
   9   8   3      188.36      189.71     2.17 o
  10   8   3       79.82       77.26     2.61 o
  11   8   3      191.17      195.09     2.31 o
  12   8   3       22.97        1.82     8.59 <
  13   8   3       60.93       56.61     3.39 o
  14   8   3       71.80       68.48     3.00 o
  15   8   3       65.10       57.29     3.57 o
  16   8   3       60.56       58.20     4.11 o
  17   8   3       22.02        7.46    11.74 <
  18   8   3       92.90       85.54     3.11 o
  19   8   3       65.65       59.10     4.18 o
  20   8   3       39.20       31.57     7.03 <
  21   8   3       39.29       38.38     7.52 <
  22   8   3       86.46       84.62     3.83 o
  23   8   3       30.32       23.57    11.10 <
  24   8   3       40.07       36.57     8.83 <
  25   8   3       37.87       19.20     9.70 <
  26   8   3       40.42       31.35    11.05 <
  27   8   3      112.85      108.14     7.94 o
 -28   9   3       64.04       63.25    10.89 <
 -27   9   3       29.55        1.36    13.43 <
 -26   9   3       35.83       24.33    10.21 <
 -25   9   3       41.41       38.04     8.32 <
 -24   9   3       71.10       66.66     4.71 o
 -23   9   3      138.67      138.41     3.01 o
 -22   9   3       31.94       11.03    10.48 <
 -21   9   3      211.08      214.32     2.84 o
 -20   9   3      175.81      173.11     2.69 o
 -19   9   3      167.90      168.34     2.58 o
 -18   9   3      172.73      171.16     2.50 o
 -17   9   3       23.48        6.44    10.96 <
 -16   9   3       22.10       25.46    11.30 <
 -15   9   3       22.68        1.78    10.25 <
 -14   9   3       98.55       97.46     2.46 o
 -13   9   3       15.74        8.33    13.74 <
 -12   9   3       18.03        1.87    10.95 <
 -11   9   3      114.98      115.97     2.12 o
 -10   9   3       24.52        7.66     7.25 <
  -9   9   3       24.71       22.10     6.35 <
  -8   9   3      259.25      260.78     2.75 o
  -7   9   3       15.97       14.00     8.83 <
  -6   9   3      442.30      454.24     4.51 o
  -5   9   3      128.64      132.86     1.73 o
  -4   9   3      200.41      203.95     2.22 o
  -3   9   3      258.29      262.80     2.77 o
  -2   9   3       67.23       66.62     2.28 o
  -1   9   3      139.29      136.74     1.86 o
   0   9   3      162.28      163.44     1.96 o
   1   9   3      301.25      303.26     3.15 o
   2   9   3       34.59       32.96     4.39 o
   3   9   3      360.69      370.97     3.70 o
   4   9   3      153.04      151.79     1.86 o
   5   9   3      206.25      211.78     2.26 o
   6   9   3       34.10       31.58     4.09 o
   7   9   3      192.72      194.82     2.25 o
   8   9   3      102.73      102.17     2.12 o
   9   9   3      280.28      285.92     3.02 o
  10   9   3       62.45       63.55     3.26 o
  11   9   3      237.84      244.43     2.69 o
  12   9   3      202.30      208.29     2.43 o
  13   9   3       96.03       95.49     2.41 o
  14   9   3       78.84       76.15     2.83 o
  15   9   3      101.48       98.23     2.49 o
  16   9   3      136.27      135.46     2.47 o
  17   9   3       56.77       58.04     4.37 o
  18   9   3      230.83      234.43     2.89 o
  19   9   3      105.66      104.36     3.17 o
  20   9   3       98.09       93.69     3.46 o
  21   9   3      115.70      113.42     3.13 o
  22   9   3       43.18       25.04     8.94 <
  23   9   3       35.16       35.58    10.64 <
  24   9   3       41.67       25.49     8.76 <
  25   9   3       37.90       27.15    10.92 <
  26   9   3       33.91       45.98    21.28 <
 -27  10   3      106.50      105.70     4.63 o
 -26  10   3      115.84      111.27     3.38 o
 -25  10   3       72.13       67.64     4.63 o
 -24  10   3       28.20       12.38    12.52 <
 -23  10   3       51.45       40.05     6.32 o
 -22  10   3       71.76       67.08     4.53 o
 -21  10   3       31.86       15.86    10.38 <
 -20  10   3       34.83       29.72     9.18 <
 -19  10   3       54.06       51.44     5.44 o
 -18  10   3      158.32      162.98     2.68 o
 -17  10   3      171.43      174.20     2.48 o
 -16  10   3      213.51      215.80     2.63 o
 -15  10   3       76.13       73.78     3.20 o
 -14  10   3      146.55      147.89     2.25 o
 -13  10   3       48.02       48.17     4.39 o
 -12  10   3       60.82       58.96     3.21 o
 -11  10   3       86.47       85.22     2.38 o
 -10  10   3      238.96      242.62     2.65 o
  -9  10   3       21.53       13.81     8.30 <
  -8  10   3      238.85      242.51     2.61 o
  -7  10   3       39.52       34.51     4.63 o
  -6  10   3      158.90      159.16     2.25 o
  -5  10   3       81.44       79.29     2.67 o
  -4  10   3      337.41      343.85     3.55 o
  -3  10   3        7.83        4.06    21.15 <
  -2  10   3      283.62      293.58     3.01 o
  -1  10   3      282.58      287.79     3.02 o
   0  10   3       55.53       55.87     3.19 o
   1  10   3      366.49      379.64     3.80 o
   2  10   3        0.77        7.98    91.27 <
   3  10   3      313.93      322.96     3.28 o
   4  10   3      191.58      195.89     2.26 o
   5  10   3       48.20       50.01     3.76 o
   6  10   3      174.32      172.11     2.11 o
   7  10   3       74.46       72.42     2.46 o
   8  10   3       41.18       39.76     4.41 o
   9  10   3       89.71       85.20     2.35 o
  10  10   3       35.97       27.69     5.65 o
  11  10   3       51.23       44.62     4.32 o
  12  10   3      292.93      301.13     3.21 o
  13  10   3      112.06      109.64     2.40 o
  14  10   3      293.95      296.54     3.22 o
  15  10   3      131.34      130.44     2.39 o
  16  10   3      177.28      175.12     2.53 o
  17  10   3       48.30       40.55     5.43 o
  18  10   3       31.75       31.93     9.96 <
  19  10   3       86.41       80.29     3.82 o
  20  10   3       53.98       46.49     6.38 o
  21  10   3       53.43       55.38     6.56 o
  22  10   3       21.05       21.14    18.86 <
  23  10   3       59.90       59.30     6.94 o
  24  10   3       29.54       25.29    14.15 <
  25  10   3       60.00       63.86     8.99 o
  26  10   3       62.46       50.45    18.68 <
 -26  11   3       40.33        9.22    12.36 <
 -25  11   3       33.63       19.67    13.56 <
 -24  11   3       91.47       89.17     4.41 o
 -23  11   3       81.84       82.76     4.56 o
 -22  11   3       35.61       16.76    12.76 <
 -21  11   3      120.72      119.91     3.34 o
 -20  11   3      108.09      105.22     3.63 o
 -19  11   3       22.87       22.35    15.08 <
 -18  11   3       25.56        6.04    12.80 <
 -17  11   3       47.45       43.65     6.79 o
 -16  11   3      132.07      135.22     2.84 o
 -15  11   3      101.85      101.83     3.05 o
 -14  11   3      186.20      185.74     2.54 o
 -13  11   3       21.67        1.14    11.45 <
 -12  11   3      300.40      307.92     3.30 o
 -11  11   3      151.25      154.28     2.27 o
 -10  11   3      384.60      397.61     4.01 o
  -9  11   3       46.71       47.29     4.35 o
  -8  11   3      142.00      142.62     2.29 o
  -7  11   3      175.01      174.19     2.34 o
  -6  11   3       40.63       38.61     5.32 o
  -5  11   3      237.76      243.45     2.73 o
  -4  11   3       28.33       27.33     7.85 <
  -3  11   3      150.57      152.72     2.29 o
  -2  11   3      268.82      272.57     3.05 o
  -1  11   3      130.92      128.08     2.38 o
   0  11   3      198.55      200.00     2.50 o
   1  11   3      102.77      101.50     2.32 o
   2  11   3      247.40      255.50     2.80 o
   3  11   3       73.90       69.86     3.00 o
   4  11   3      203.95      203.76     2.45 o
   5  11   3       62.72       57.28     3.34 o
   6  11   3      253.44      257.82     2.84 o
   7  11   3      230.29      234.58     2.68 o
   8  11   3      236.48      235.91     2.76 o
   9  11   3      158.95      162.73     2.37 o
  10  11   3       74.53       74.43     3.32 o
  11  11   3       83.86       78.49     3.09 o
  12  11   3      125.33      126.10     2.63 o
  13  11   3      158.72      154.45     2.72 o
  14  11   3       58.44       54.37     5.15 o
  15  11   3       35.98       30.99     8.48 <
  16  11   3       91.46       85.51     4.08 o
  17  11   3       72.00       72.86     5.26 o
  18  11   3       49.90       49.36     7.54 o
  19  11   3       43.74       42.23     8.57 <
  20  11   3      171.59      168.75     3.12 o
  21  11   3       35.45       26.41    11.12 <
  22  11   3      128.25      133.86     3.71 o
  23  11   3       27.42       16.25    19.26 <
  24  11   3       28.99       16.59    15.25 <
  25  11   3      108.89      115.03     8.07 o
 -26  12   3       39.05       26.00    22.78 <
 -25  12   3       38.81       16.48    12.85 <
 -24  12   3       58.75       52.55     8.25 o
 -23  12   3       51.47       47.58     8.87 <
 -22  12   3       34.59       28.91    13.30 <
 -21  12   3       58.60       55.17     7.57 o
 -20  12   3       49.17       45.81     8.74 <
 -19  12   3       82.31       75.72     5.23 o
 -18  12   3       27.35       16.99    14.38 <
 -17  12   3      110.52      111.63     3.64 o
 -16  12   3       46.00       43.13     7.47 o
 -15  12   3       57.94       51.37     5.11 o
 -14  12   3       34.63       21.12     8.23 <
 -13  12   3       28.41        8.07    10.21 <
 -12  12   3       60.46       57.89     4.26 o
 -11  12   3      156.16      158.77     2.42 o
 -10  12   3       51.74       43.67     4.54 o
  -9  12   3       81.50       77.27     3.20 o
  -8  12   3       19.82       19.27    11.20 <
  -7  12   3       82.81       85.01     2.87 o
  -6  12   3      140.77      141.57     2.38 o
  -5  12   3       74.77       74.37     3.00 o
  -4  12   3       17.15        3.71    17.49 <
  -3  12   3      101.85      101.39     3.07 o
  -2  12   3       19.91       16.33    14.50 <
  -1  12   3      105.53      103.32     3.53 o
   0  12   3       16.18       16.57    22.49 <
   1  12   3       70.14       63.37     3.88 o
   2  12   3       85.15       83.80     2.77 o
   3  12   3       20.88       20.95    11.59 <
   4  12   3       23.43       10.92     9.65 <
   5  12   3       11.07        9.49    20.94 <
   6  12   3      173.43      173.55     2.42 o
   7  12   3       84.04       80.20     2.98 o
   8  12   3      134.41      126.47     2.50 o
   9  12   3      149.07      147.53     2.49 o
  10  12   3       17.81       10.14    15.06 <
  11  12   3       27.23       12.96    11.06 <
  12  12   3       31.69       26.53     9.32 <
  13  12   3        0.00        5.43   121.41 <
  14  12   3       29.63        6.00    10.19 <
  15  12   3       25.88       27.09    12.18 <
  16  12   3       42.25       31.86     7.64 <
  17  12   3       24.62        1.95    15.21 <
  18  12   3       31.86       27.90    12.34 <
  19  12   3       27.81       10.54    15.89 <
  20  12   3       34.58        8.16    11.06 <
  21  12   3       73.91       68.37     5.58 o
  22  12   3       47.50       26.95    10.05 <
  23  12   3       13.28       15.72    42.62 <
  24  12   3       50.11       42.53    23.08 <
 -25  13   3       43.19        4.21    25.06 <
 -24  13   3       85.14       84.37     6.08 o
 -23  13   3       43.35       25.43    11.68 <
 -22  13   3       24.89        7.56    19.90 <
 -21  13   3       32.50       27.48    15.28 <
 -20  13   3       77.96       76.50     6.07 o
 -19  13   3       67.04       70.68     6.82 o
 -18  13   3      135.36      131.57     3.97 o
 -17  13   3       74.03       76.47     5.87 o
 -16  13   3       81.56       75.55     5.03 o
 -15  13   3      133.30      131.03     3.56 o
 -14  13   3       26.59       25.25    14.36 <
 -13  13   3       74.88       76.19     4.93 o
 -12  13   3      168.38      165.83     3.19 o
 -11  13   3       23.48       13.52    13.53 <
 -10  13   3      288.40      292.34     3.28 o
  -9  13   3       93.74       88.53     3.01 o
  -8  13   3      179.46      181.13     2.53 o
  -7  13   3      124.68      124.07     2.48 o
  -6  13   3       48.41       46.51     5.68 o
  -5  13   3      157.06      160.74     2.64 o
  -4  13   3      138.59      140.55     2.70 o
  -3  13   3       44.68       38.51     6.80 o
  -2  13   3      292.81      298.07     3.55 o
  -1  13   3       34.37       22.61    10.47 <
   0  13   3      300.77      306.92     3.75 o
   1  13   3       23.12        8.48    13.19 <
   2  13   3       78.24       79.97     4.73 o
   3  13   3      152.98      158.06     3.20 o
   4  13   3       28.65       28.36    10.06 <
   5  13   3       87.47       88.18     3.49 o
   6  13   3       61.46       60.10     4.89 o
   7  13   3      116.10      115.05     2.96 o
   8  13   3      172.67      170.06     2.75 o
   9  13   3      125.76      128.26     2.99 o
  10  13   3       61.11       55.62     5.22 o
  11  13   3       61.92       63.84     5.44 o
  12  13   3      143.39      144.63     3.17 o
  13  13   3       14.11        3.07    27.28 <
  14  13   3      111.42      107.74     3.66 o
  15  13   3       79.81       73.86     4.87 o
  16  13   3       38.18        1.31    11.23 <
  17  13   3       86.51       86.31     5.51 o
  18  13   3       37.60       26.67    12.49 <
  19  13   3        8.10       19.89    62.08 <
  20  13   3      182.39      177.35     3.87 o
  21  13   3       88.84       88.82     5.61 o
  22  13   3      102.83      100.66     6.00 o
  23  13   3       25.19       18.08    35.72 <
 -24  14   3       25.09       10.74    31.11 <
 -23  14   3       39.66       29.51    15.11 <
 -22  14   3       32.48       15.75    18.23 <
 -21  14   3       81.44       69.79     7.20 o
 -20  14   3       57.34       56.67     9.64 <
 -19  14   3       71.18       63.43     7.62 o
 -18  14   3       88.33       84.94     5.97 o
 -17  14   3       78.39       75.05     6.05 o
 -16  14   3       91.72       91.28     5.47 o
 -15  14   3      189.07      188.78     3.49 o
 -14  14   3       44.73       38.54    10.10 <
 -13  14   3       31.44       20.91    14.74 <
 -12  14   3      111.53      107.79     4.27 o
 -11  14   3       48.79       44.15     7.25 o
 -10  14   3      151.60      154.26     3.50 o
  -9  14   3       32.58       10.75    11.91 <
  -8  14   3      141.76      135.89     3.06 o
  -7  14   3      202.46      200.39     2.82 o
  -6  14   3       61.21       50.93     4.75 o
  -5  14   3      167.60      166.10     2.83 o
  -4  14   3      139.42      137.07     2.93 o
  -3  14   3       21.04       21.49    16.86 <
  -2  14   3       28.65       16.99    12.95 <
  -1  14   3       20.76       10.03    20.52 <
   0  14   3       76.48       74.15     5.52 o
   1  14   3      246.60      248.29     3.54 o
   2  14   3       85.16       82.61     4.67 o
   3  14   3      283.24      293.79     3.57 o
   4  14   3      206.46      206.74     3.24 o
   5  14   3       54.53       55.08     7.17 o
   6  14   3       35.35       33.56    10.84 <
   7  14   3      107.55      102.32     3.21 o
   8  14   3       84.25       86.03     3.77 o
   9  14   3      100.78       96.39     3.43 o
  10  14   3       70.18       64.92     4.90 o
  11  14   3       76.50       66.93     4.49 o
  12  14   3      224.10      223.31     3.15 o
  13  14   3       47.85       35.82     7.44 o
  14  14   3      152.67      151.51     3.27 o
  15  14   3       97.04      100.59     4.32 o
  16  14   3       26.24       14.16    15.65 <
  17  14   3      100.28       96.84     4.88 o
  18  14   3       32.72        8.00    22.08 <
  19  14   3       35.52       26.58    13.96 <
  20  14   3       83.56       77.01     6.87 o
  21  14   3       33.70        9.34    18.87 <
  22  14   3       50.10       28.58    12.22 <
 -23  15   3       94.77       97.79     7.15 o
 -22  15   3       44.28       43.08    13.66 <
 -21  15   3      146.55      142.97     4.76 o
 -20  15   3      105.89      104.86     5.55 o
 -19  15   3       62.05       65.20     8.68 o
 -18  15   3      106.93       99.00     5.17 o
 -17  15   3       85.83       79.91     6.09 o
 -16  15   3       98.27       97.50     5.24 o
 -15  15   3       46.62       46.54     9.78 <
 -14  15   3       21.20        2.53    24.22 <
 -13  15   3       31.55        6.35    21.69 <
 -12  15   3       19.41       18.72    30.49 <
 -11  15   3       37.88       38.88    13.28 <
 -10  15   3       37.27       40.93    12.81 <
  -9  15   3       56.47       58.24     8.36 o
  -8  15   3        5.75       20.64   105.19 <
  -7  15   3       89.87       87.74     6.67 o
  -6  15   3      159.00      161.46     4.29 o
  -5  15   3      144.79      143.83     3.41 o
  -4  15   3      115.61      112.60     3.80 o
  -3  15   3      151.63      152.56     3.76 o
  -2  15   3      105.72      103.42     3.94 o
  -1  15   3       21.98        8.25    24.13 <
   0  15   3       44.10       40.05     9.91 <
   1  15   3      188.86      188.65     4.03 o
   2  15   3      114.25      117.51     5.11 o
   3  15   3      106.45       97.23     4.03 o
   4  15   3      100.59       96.28     4.35 o
   5  15   3      101.06       95.57     4.34 o
   6  15   3       90.57       87.09     4.76 o
   7  15   3       21.51        7.64    17.90 <
   8  15   3       15.23        5.83    32.22 <
   9  15   3      228.39      229.92     3.34 o
  10  15   3       23.72        2.04    16.60 <
  11  15   3       99.49       99.94     3.90 o
  12  15   3      130.95      125.62     3.41 o
  13  15   3       22.14        3.60    17.35 <
  14  15   3       94.57       87.90     4.29 o
  15  15   3       55.73       51.57     7.21 o
  16  15   3       33.10        1.67    13.86 <
  17  15   3       26.68        9.85    25.22 <
  18  15   3       91.14       83.20     7.38 o
  19  15   3       67.48       70.89    10.02 o
  20  15   3       60.67       59.78    11.19 <
  21  15   3       72.89       66.18     9.28 o
 -22  16   3       74.49       67.77     8.87 o
 -21  16   3       73.56       55.60     9.12 o
 -20  16   3       62.14       51.20     9.95 o
 -19  16   3      106.76      107.47     6.05 o
 -18  16   3       97.98       85.03     7.67 o
 -17  16   3       57.10       44.97    11.87 <
 -16  16   3       22.85       21.56    30.21 <
 -15  16   3       30.60       17.98    25.28 <
 -14  16   3       72.09       54.03    10.12 o
 -13  16   3       49.30       58.71    15.93 <
 -12  16   3       32.29       14.37    28.62 <
 -11  16   3       81.79       83.61    10.05 o
 -10  16   3       12.46       12.57    53.52 <
  -9  16   3       85.69       78.14     7.18 o
  -8  16   3       38.75       37.49    15.95 <
  -7  16   3      179.60      186.49     4.42 o
  -6  16   3       50.19       49.62    11.72 <
  -5  16   3      153.02      155.65     4.62 o
  -4  16   3       20.87        5.06    28.87 <
  -3  16   3       33.49        8.04    13.71 <
  -2  16   3      115.71      113.80     5.06 o
  -1  16   3       88.10       84.12     6.30 o
   0  16   3       25.23       24.71    22.03 <
   1  16   3       82.73       83.22     6.89 o
   2  16   3      169.75      168.16     4.35 o
   3  16   3      112.64      110.94     3.96 o
   4  16   3      189.33      187.74     3.39 o
   5  16   3       47.77       50.82     8.98 <
   6  16   3      144.82      142.39     3.75 o
   7  16   3       55.69       48.95     7.25 o
   8  16   3       62.87       59.91     6.53 o
   9  16   3       79.10       71.93     5.30 o
  10  16   3       84.35       85.36     5.62 o
  11  16   3       91.67       84.98     5.39 o
  12  16   3       80.84       89.66     6.09 o
  13  16   3       93.07       97.37     5.42 o
  14  16   3       49.15       45.22    10.22 <
  15  16   3       71.10       64.78     8.40 o
  16  16   3       86.39       77.30     6.36 o
  17  16   3       85.63       84.00     7.58 o
  18  16   3       18.82        5.31    36.48 <
  19  16   3       50.45       38.99    13.29 <
  20  16   3       44.80       40.50    15.31 <
 -20  17   3       42.60       37.34    22.13 <
 -19  17   3       25.12       31.32    35.53 <
 -18  17   3       34.74        4.91    21.91 <
 -17  17   3       53.11       15.65    18.47 <
 -16  17   3       42.21       30.34    20.19 <
 -15  17   3      113.00      106.38     7.70 o
 -14  17   3       32.03       34.99    25.19 <
 -13  17   3      250.55      253.81     4.99 o
 -12  17   3       87.50       75.12    10.89 o
 -11  17   3      160.28      165.84     6.86 o
 -10  17   3       46.19       32.38    14.34 <
  -9  17   3       93.27       83.71     7.48 o
  -8  17   3       65.98       52.22     9.88 o
  -7  17   3       84.86       76.09     7.69 o
  -6  17   3       23.58       17.94    25.65 <
  -5  17   3       13.79        4.81    45.45 <
  -4  17   3      121.45      115.41     5.56 o
  -3  17   3       32.45       21.74    30.30 <
  -2  17   3      176.83      176.50     5.33 o
  -1  17   3      165.78      162.99     5.50 o
   0  17   3        0.00       17.93   191.55 <
   1  17   3      212.58      210.73     5.05 o
   2  17   3      103.69      104.44     5.97 o
   3  17   3       56.61       51.04    10.37 <
   4  17   3      151.28      154.55     3.66 o
   5  17   3       77.74       70.34     5.80 o
   6  17   3      103.68      102.51     4.40 o
   7  17   3       52.54       47.54     8.02 o
   8  17   3       50.40       36.96     8.51 <
   9  17   3      172.66      168.39     3.55 o
  10  17   3      147.91      142.10     4.03 o
  11  17   3      197.53      194.54     3.70 o
  12  17   3       42.99       30.59    14.91 <
  13  17   3       84.21       79.72     8.02 o
  14  17   3       38.15       31.20    18.60 <
  15  17   3       50.81       48.12    14.25 <
  16  17   3       27.73       24.88    27.75 <
  17  17   3      125.09      121.13     8.37 o
  18  17   3       48.53       50.67    19.74 <
  19  17   3      113.97      109.68     9.07 o
 -19  18   3        0.00        5.48   246.49 <
 -18  18   3       73.05       71.29    10.37 o
 -17  18   3        0.00       18.65   198.67 <
 -16  18   3       46.26       49.72    17.90 <
 -15  18   3       35.18       10.90    31.62 <
 -14  18   3       14.00       19.28    59.46 <
 -13  18   3       41.30       36.13    20.15 <
 -12  18   3       23.25       18.91    44.50 <
 -11  18   3      116.73      108.20     9.06 o
 -10  18   3       88.05       82.63     7.92 o
  -9  18   3      166.98      165.41     5.21 o
  -8  18   3      109.70      112.82     6.61 o
  -7  18   3      132.62      127.23     5.52 o
  -6  18   3       81.43       81.47     8.46 o
  -5  18   3      109.24      114.92     6.36 o
  -4  18   3       15.73        1.21    40.75 <
  -3  18   3       11.61       23.60    74.51 <
  -2  18   3       48.12       42.70    15.82 <
  -1  18   3      112.97      116.33     7.46 o
   0  18   3       32.33       28.20    23.44 <
   1  18   3       93.77       87.12     8.62 o
   2  18   3       16.59       14.52    47.15 <
   3  18   3       26.79       34.24    27.16 <
   4  18   3      117.51      114.01     6.70 o
   5  18   3       21.78        7.30    25.21 <
   6  18   3      146.30      140.98     4.04 o
   7  18   3       28.43       18.29    15.95 <
   8  18   3       21.52       16.78    21.12 <
   9  18   3       62.86       58.22     8.10 o
  10  18   3       47.06       29.26    13.95 <
  11  18   3       36.80       46.17    18.09 <
  12  18   3       34.88       34.90    19.08 <
  13  18   3       61.26       66.61    11.23 <
  14  18   3       52.64       48.15    13.41 <
  15  18   3      111.20       97.86     7.09 o
  16  18   3       34.62        3.02    22.40 <
  17  18   3       16.09       32.59    64.56 <
  18  18   3        0.00       10.88   288.11 <
 -18  19   3       54.62       51.66    17.53 <
 -17  19   3       56.91       57.99    14.26 <
 -16  19   3       46.36        8.40    21.35 <
 -15  19   3       45.71       46.48    19.17 <
 -14  19   3       23.69       13.35    46.71 <
 -13  19   3       53.44       57.89    16.39 <
 -12  19   3       40.30       30.03    25.50 <
 -11  19   3       44.52       30.38    22.18 <
 -10  19   3       40.08       45.09    23.15 <
  -9  19   3       91.29       80.87     8.33 o
  -8  19   3       40.38       33.44    18.76 <
  -7  19   3       80.83       71.70     8.99 o
  -6  19   3       45.33       44.26    15.17 <
  -5  19   3       92.17       86.47     7.79 o
  -4  19   3       28.28        6.99    31.10 <
  -3  19   3       68.04       55.59    12.15 <
  -2  19   3       44.49       11.09    18.30 <
  -1  19   3       52.30       20.52    24.51 <
   0  19   3      133.88      129.00     6.68 o
   1  19   3      110.12      104.90     7.87 o
   2  19   3       32.82       29.32    24.94 <
   3  19   3       42.59       34.01    18.91 <
   4  19   3       38.01       38.38    21.61 <
   5  19   3       69.07       66.07    11.79 <
   6  19   3       20.35       15.62    31.97 <
   7  19   3       13.56       29.03    54.34 <
   8  19   3       16.19        1.86    45.18 <
   9  19   3       36.64       17.58    19.69 <
  10  19   3       41.95       41.04    19.42 <
  11  19   3       18.04       25.37    46.23 <
  12  19   3       19.22       10.25    38.08 <
  13  19   3       63.81       54.64    11.64 <
  14  19   3       60.04       47.78    12.64 <
  15  19   3       68.27       59.39    11.22 o
  16  19   3       32.31        2.08    24.15 <
 -16  20   3       67.34       59.86    20.60 <
 -15  20   3       49.50       29.47    15.55 <
 -14  20   3       28.52       33.98    26.99 <
 -13  20   3       23.12       44.43    40.24 <
 -12  20   3       64.13       48.23    13.57 <
 -11  20   3       11.71        5.53    86.46 <
 -10  20   3       73.86       65.92    13.66 <
  -9  20   3       92.74       90.57     8.37 o
  -8  20   3      112.36      106.97     7.15 o
  -7  20   3      181.03      187.28     5.25 o
  -6  20   3       38.43       37.34    25.37 <
  -5  20   3       46.39       44.35    19.12 <
  -4  20   3       56.07       48.85    16.25 <
  -3  20   3       38.66       47.82    23.80 <
  -2  20   3       46.38       37.45    18.71 <
  -1  20   3       54.65       54.52    16.57 <
   0  20   3      136.52      127.65     7.06 o
   1  20   3       86.43       87.96    10.13 o
   2  20   3       14.96        5.94    60.42 <
   3  20   3       46.01       51.78    19.04 <
   4  20   3       44.71       40.42    19.55 <
   5  20   3       44.87       44.44    17.82 <
   6  20   3      100.55      105.76     8.12 o
   7  20   3       18.97       23.92    39.05 <
   8  20   3       44.31       15.06    29.40 <
   9  20   3       59.69       64.49    13.32 <
  10  20   3       51.73       48.95    16.85 <
  11  20   3        4.51       19.64   250.87 <
  12  20   3       24.08       14.51    35.64 <
  13  20   3       59.92       40.22    14.83 <
  14  20   3       46.22       52.66    20.18 <
  15  20   3       97.94      106.42    13.57 o
 -14  21   3       62.14       31.68    22.04 <
 -13  21   3       96.49       91.10     9.53 o
 -12  21   3       43.09       38.93    18.07 <
 -11  21   3       50.65       38.56    15.95 <
 -10  21   3       95.27       88.57    11.20 o
  -9  21   3       45.23       31.27    22.27 <
  -8  21   3       63.41       47.07    12.36 <
  -7  21   3       51.18       48.44    19.28 <
  -6  21   3       18.94       16.29    52.36 <
  -5  21   3       33.05       15.10    29.20 <
  -4  21   3       71.27       52.79    13.42 <
  -3  21   3       84.14       73.50    11.14 o
  -2  21   3      153.86      150.99     6.99 o
  -1  21   3       91.77       81.96    10.56 o
   0  21   3      115.16      105.50     8.70 o
   1  21   3       55.62       51.27    15.96 <
   2  21   3       55.29       56.46    14.58 <
   3  21   3       13.15        6.78    63.13 <
   4  21   3       30.87       33.52    27.35 <
   5  21   3       20.91       37.35    40.04 <
   6  21   3       51.87       50.30    14.67 <
   7  21   3       91.59       94.95    14.23 o
   8  21   3       54.35       31.65    24.79 <
   9  21   3        0.00       20.95   249.22 <
  10  21   3       15.64       18.75    92.14 <
 -11  22   3       36.57       13.26    29.77 <
 -10  22   3       43.34        9.62    26.11 <
  -9  22   3       73.28       68.06    15.63 <
  -8  22   3       48.06       46.52    17.57 <
  -7  22   3       56.11       50.89    15.16 <
  -6  22   3       35.26       26.11    23.85 <
  -5  22   3       88.86       94.73    11.99 o
  -4  22   3       77.93       86.05    13.26 <
  -3  22   3       44.37       52.85    17.48 <
  -2  22   3       53.50       38.20    17.01 <
  -1  22   3       23.92        1.52    54.26 <
   0  22   3       60.03       56.71    14.29 <
   1  22   3       47.43       25.28    19.08 <
   2  22   3      108.89      109.42     8.06 o
   3  22   3       31.28        9.54    25.54 <
   4  22   3       86.47       76.69     9.99 o
   5  22   3       65.10       66.31    12.64 <
   6  22   3       77.94       68.91    11.23 o
  -7  23   3       44.44       22.18    23.47 <
  -6  23   3      105.23       93.83    10.31 o
  -5  23   3       65.63       64.45    17.50 <
  -4  23   3        0.00        2.12   246.19 <
  -3  23   3       40.87       10.58    31.44 <
  -2  23   3       27.40       29.51    41.84 <
   0  23   3       41.20       33.41    28.31 <
   1  23   3       27.18       37.26    49.00 <
   2  23   3       96.00       98.32    12.35 o
   3  23   3        0.00       46.24   247.42 <
   4  23   3       36.33       57.04    32.97 <
   5  23   3       36.97       31.83    32.32 <
 -30   0   4      105.65       96.52     6.30 o
 -29   0   4      142.65      136.51     3.72 o
 -28   0   4       55.43       47.64     7.66 o
 -27   0   4       97.06       93.09     4.63 o
 -26   0   4      116.71      114.12     4.05 o
 -25   0   4      121.88      125.78     3.79 o
 -24   0   4       58.99       50.66     6.30 o
 -23   0   4       19.73       15.52    20.81 <
 -22   0   4       21.73        3.46    16.81 <
 -21   0   4       84.27       79.09     3.97 o
 -20   0   4      140.21      142.03     3.02 o
 -19   0   4       36.32       20.41     8.81 <
 -18   0   4      101.71       99.65     3.31 o
 -17   0   4      388.76      404.46     4.18 o
 -16   0   4       92.63       80.66     3.34 o
 -15   0   4      557.38      583.73     5.73 o
 -14   0   4      109.77      109.46     2.55 o
 -13   0   4      357.87      361.34     3.85 o
 -12   0   4      179.57      181.72     2.51 o
 -11   0   4      286.97      284.45     3.22 o
 -10   0   4      131.91      133.55     2.32 o
  -9   0   4      310.43      301.61     3.36 o
  -8   0   4      134.13      136.58     2.14 o
  -7   0   4      473.74      472.37     4.85 o
  -6   0   4       76.92       60.37     2.32 o
  -5   0   4      280.83      275.43     2.97 o
  -4   0   4      730.98      713.01     7.45 o
  -3   0   4      223.04      206.43     2.38 o
  -2   0   4       92.04       92.72     1.63 o
  -1   0   4      579.51      550.73     5.87 o
   0   0   4      723.64      690.20     7.70 o
   1   0   4      867.47      837.42     9.17 o
   2   0   4      487.82      477.65     4.95 o
   3   0   4      989.42      961.68    10.36 o
   4   0   4       99.62       88.05     1.95 o
   5   0   4      117.73      108.66     1.85 o
   6   0   4      129.11      127.38     1.99 o
   7   0   4      464.84      470.48     4.78 o
   8   0   4      294.05      294.53     3.19 o
   9   0   4      298.69      301.84     3.26 o
  10   0   4       33.14       26.26     6.84 <
  11   0   4       90.31       84.40     2.93 o
  12   0   4      198.88      204.03     2.65 o
  13   0   4      105.85      108.64     2.88 o
  14   0   4       49.19       38.97     5.68 o
  15   0   4      425.55      440.83     4.52 o
  16   0   4       72.80       58.04     4.29 o
  17   0   4      368.12      383.19     4.05 o
  18   0   4       68.47       55.19     4.65 o
  19   0   4       86.74       86.48     4.07 o
  20   0   4       42.45       37.09     7.98 <
  21   0   4       82.98       82.50     4.46 o
  22   0   4       66.21       62.92     5.79 o
  23   0   4       81.41       75.68     4.88 o
  24   0   4      115.84      114.99     4.01 o
  25   0   4      163.45      170.28     3.50 o
  26   0   4      223.45      225.21     3.49 o
  27   0   4      107.66      104.09     4.60 o
  28   0   4       45.25        8.16    20.10 <
 -30   1   4       21.70        6.71    24.88 <
 -29   1   4       35.79       10.89     8.70 <
 -28   1   4       35.20       24.34     8.88 <
 -27   1   4       83.18       76.60     3.73 o
 -26   1   4       20.47       11.36    15.72 <
 -25   1   4       34.80       29.96     8.34 <
 -24   1   4       26.96        1.81    11.25 <
 -23   1   4      185.59      190.64     2.58 o
 -22   1   4       71.43       65.30     3.62 o
 -21   1   4      145.46      149.11     2.34 o
 -20   1   4      111.99      110.29     2.47 o
 -19   1   4      171.13      175.06     2.31 o
 -18   1   4       46.29       45.19     4.73 o
 -17   1   4      126.29      125.55     2.22 o
 -16   1   4      179.30      181.26     2.27 o
 -15   1   4       68.41       63.87     2.76 o
 -14   1   4       46.72       39.98     3.85 o
 -13   1   4       38.23       30.68     5.12 o
 -12   1   4       40.15       39.80     4.32 o
 -11   1   4      128.58      128.58     1.93 o
 -10   1   4      399.75      403.54     4.09 o
  -9   1   4      375.00      375.83     3.84 o
  -8   1   4      334.92      331.30     3.45 o
  -7   1   4       74.77       70.36     1.91 o
  -6   1   4      301.37      294.17     3.11 o
  -5   1   4       24.62       10.50     4.22 <
  -4   1   4      246.11      240.20     2.55 o
  -3   1   4      419.58      407.98     4.23 o
  -2   1   4      496.53      476.87     5.00 o
  -1   1   4      243.09      223.81     2.50 o
   0   1   4       23.18       14.87     3.74 o
   1   1   4      335.23      321.35     3.40 o
   2   1   4      219.50      214.27     2.30 o
   3   1   4      142.94      137.08     1.66 o
   4   1   4      208.54      206.58     2.21 o
   5   1   4      216.86      214.17     2.30 o
   6   1   4       35.52       25.78     3.17 o
   7   1   4      336.54      343.66     3.46 o
   8   1   4       44.30       44.29     3.00 o
   9   1   4      472.88      476.80     4.80 o
  10   1   4      125.68      121.33     1.87 o
  11   1   4      151.02      149.38     2.01 o
  12   1   4       63.27       61.91     2.91 o
  13   1   4       78.67       76.41     2.58 o
  14   1   4       46.69       41.01     4.32 o
  15   1   4      134.67      133.67     2.21 o
  16   1   4       29.91       13.19     7.01 <
  17   1   4       59.23       56.28     3.83 o
  18   1   4       58.52       56.34     3.86 o
  19   1   4       82.20       78.22     3.02 o
  20   1   4      145.86      150.72     2.43 o
  21   1   4       42.66       31.93     5.97 o
  22   1   4      132.29      130.13     2.63 o
  23   1   4       32.75       27.10     8.60 <
  24   1   4       38.63       32.34     7.59 <
  25   1   4       34.19       15.32     9.29 <
  26   1   4       32.30        8.30     9.85 <
  27   1   4       57.80       54.45     5.54 o
  28   1   4       24.62       30.57    37.87 <
 -30   2   4       66.69       63.38     8.44 o
 -29   2   4       74.80       74.17     4.33 o
 -28   2   4       96.46       92.00     3.33 o
 -27   2   4       46.32       41.15     6.20 o
 -26   2   4       68.54       61.01     4.13 o
 -25   2   4      153.54      152.26     2.56 o
 -24   2   4       49.76       39.37     5.67 o
 -23   2   4      151.17      151.74     2.53 o
 -22   2   4       27.58        4.11     9.10 <
 -21   2   4       78.15       77.50     3.28 o
 -20   2   4       49.85       47.13     4.67 o
 -19   2   4      101.35      100.37     2.61 o
 -18   2   4      104.86      106.02     2.38 o
 -17   2   4       81.18       75.60     2.76 o
 -16   2   4       17.84        9.11    11.17 <
 -15   2   4      210.75      213.73     2.45 o
 -14   2   4       19.57       21.32     9.71 <
 -13   2   4       22.55       20.95     8.06 <
 -12   2   4       28.74       15.40     5.99 <
 -11   2   4      231.82      233.08     2.55 o
 -10   2   4      196.29      193.12     2.22 o
  -9   2   4      103.62      100.60     1.79 o
  -8   2   4       55.03       60.05     2.65 o
  -7   2   4      435.27      439.96     4.42 o
  -6   2   4       97.04       91.57     1.58 o
  -5   2   4      549.22      546.71     5.53 o
  -4   2   4      190.13      186.32     2.07 o
  -3   2   4      182.05      174.09     1.95 o
  -2   2   4      493.75      480.10     4.97 o
  -1   2   4      350.34      336.02     3.55 o
   0   2   4       88.36       82.06     1.32 o
   1   2   4      111.41      102.32     1.44 o
   2   2   4      146.19      137.30     1.61 o
   3   2   4      171.97      167.13     1.86 o
   4   2   4      191.09      180.73     2.05 o
   5   2   4      263.47      254.92     2.72 o
   6   2   4      178.81      175.38     1.98 o
   7   2   4      314.16      317.70     3.23 o
   8   2   4       21.63        4.55     5.87 <
   9   2   4      135.34      129.85     1.79 o
  10   2   4      112.13      109.92     1.78 o
  11   2   4      314.50      321.39     3.28 o
  12   2   4       24.79        7.34     6.85 <
  13   2   4      157.35      156.72     2.14 o
  14   2   4      172.09      171.66     2.24 o
  15   2   4      140.80      142.04     2.23 o
  16   2   4      214.01      220.84     2.55 o
  17   2   4      186.31      189.86     2.38 o
  18   2   4       41.06       28.95     5.50 o
  19   2   4       57.77       51.48     4.14 o
  20   2   4       32.03       15.23     7.98 <
  21   2   4       49.88       47.22     5.12 o
  22   2   4       20.43        3.03    13.22 <
  23   2   4       85.26       83.30     3.37 o
  24   2   4       77.73       75.06     3.70 o
  25   2   4       95.84       92.16     3.37 o
  26   2   4       26.63       18.55    12.08 <
  27   2   4       56.38       53.86     5.57 o
  28   2   4       57.60       27.73    21.06 <
 -30   3   4       41.93       39.58    17.52 <
 -29   3   4       57.56       51.27     5.63 o
 -28   3   4       43.29       37.13     6.97 o
 -27   3   4       44.97       38.18     6.48 o
 -26   3   4       73.99       70.82     3.72 o
 -25   3   4       37.48       31.64     7.15 <
 -24   3   4      123.46      118.81     2.60 o
 -23   3   4      161.56      162.52     2.46 o
 -22   3   4       28.05       22.37     9.08 <
 -21   3   4      129.34      128.93     2.37 o
 -20   3   4      136.26      137.68     2.35 o
 -19   3   4       30.81       10.90     7.28 <
 -18   3   4       43.76       46.90     4.95 o
 -17   3   4       13.19        3.22    16.11 <
 -16   3   4      103.33       97.94     2.24 o
 -15   3   4      117.86      115.72     2.21 o
 -14   3   4       52.15       45.39     3.68 o
 -13   3   4      238.29      243.55     2.65 o
 -12   3   4      274.37      279.03     2.92 o
 -11   3   4       57.86       50.77     2.73 o
 -10   3   4      283.21      281.35     2.98 o
  -9   3   4      202.46      200.37     2.29 o
  -8   3   4       23.44       11.66     6.58 <
  -7   3   4      161.52      155.13     1.93 o
  -6   3   4      176.97      176.64     1.97 o
  -5   3   4       34.64       30.85     2.98 o
  -4   3   4      244.87      235.91     2.55 o
  -3   3   4      164.35      158.67     1.81 o
  -2   3   4      425.28      412.85     4.29 o
  -1   3   4      386.15      379.40     3.90 o
   0   3   4      266.49      254.86     2.73 o
   1   3   4      518.26      511.85     5.21 o
   2   3   4      191.79      184.21     2.03 o
   3   3   4      118.85      112.77     1.46 o
   4   3   4       78.13       71.84     1.44 o
   5   3   4       69.29       60.97     1.70 o
   6   3   4      240.27      235.26     2.52 o
   7   3   4      325.80      325.33     3.34 o
   8   3   4       54.53       55.91     2.42 o
   9   3   4      308.96      315.22     3.20 o
  10   3   4      214.43      217.28     2.36 o
  11   3   4      180.70      181.86     2.14 o
  12   3   4      248.89      253.17     2.71 o
  13   3   4       89.80       87.11     2.36 o
  14   3   4       29.19       28.70     6.83 <
  15   3   4       32.72       17.25     6.46 <
  16   3   4       44.86       37.24     4.87 o
  17   3   4      136.28      140.67     2.29 o
  18   3   4       46.02       41.02     5.11 o
  19   3   4       87.23       85.30     2.88 o
  20   3   4      146.09      147.67     2.40 o
  21   3   4      101.57       98.55     2.88 o
  22   3   4       74.57       71.01     3.67 o
  23   3   4       47.68       40.95     5.71 o
  24   3   4       98.43       97.37     3.21 o
  25   3   4       32.66        6.10    10.33 <
  26   3   4       22.15        4.12    14.58 <
  27   3   4       47.28       44.25     7.30 o
 -30   4   4       42.65       38.35    27.97 <
 -29   4   4       43.45       21.20     7.81 <
 -28   4   4      153.65      151.48     2.87 o
 -27   4   4       51.28       45.69     5.90 o
 -26   4   4      146.30      142.42     2.61 o
 -25   4   4       54.03       39.89     4.98 o
 -24   4   4       84.16       84.32     3.25 o
 -23   4   4       71.79       67.04     3.60 o
 -22   4   4       91.04       88.99     2.92 o
 -21   4   4       27.71        2.97     8.96 <
 -20   4   4       62.73       62.51     3.54 o
 -19   4   4      143.90      143.97     2.27 o
 -18   4   4      268.00      275.37     2.96 o
 -17   4   4       38.47       23.88     5.48 o
 -16   4   4      101.48      101.55     2.45 o
 -15   4   4      136.90      135.92     2.22 o
 -14   4   4      174.72      175.47     2.27 o
 -13   4   4      200.63      201.37     2.36 o
 -12   4   4       20.11       17.92     8.87 <
 -11   4   4      166.32      168.20     2.06 o
 -10   4   4      139.86      138.09     1.91 o
  -9   4   4      270.00      268.66     2.86 o
  -8   4   4      373.19      376.91     3.83 o
  -7   4   4       76.91       67.81     1.88 o
  -6   4   4      281.65      277.05     2.91 o
  -5   4   4       57.19       47.83     1.82 o
  -4   4   4      696.36      696.32     7.03 o
  -3   4   4      153.38      148.72     1.74 o
  -2   4   4      250.47      242.05     2.59 o
  -1   4   4      168.42      163.40     1.83 o
   0   4   4       23.73       10.07     3.47 o
   1   4   4      162.18      153.08     1.78 o
   2   4   4      121.08      116.20     1.44 o
   3   4   4      101.08       88.47     1.36 o
   4   4   4      557.16      558.44     5.60 o
   5   4   4      133.81      126.12     1.68 o
   6   4   4      414.30      422.71     4.20 o
   7   4   4       19.44        9.85     6.36 <
   8   4   4       66.12       60.38     2.09 o
   9   4   4       30.99       23.99     4.16 o
  10   4   4      112.81      112.07     1.86 o
  11   4   4      196.08      199.71     2.24 o
  12   4   4      218.16      221.64     2.45 o
  13   4   4      236.25      238.65     2.62 o
  14   4   4      290.91      298.04     3.13 o
  15   4   4      186.32      185.41     2.35 o
  16   4   4       91.73       94.09     2.58 o
  17   4   4       48.19       45.27     4.70 o
  18   4   4       80.34       75.24     2.98 o
  19   4   4       16.01        1.84    15.47 <
  20   4   4       93.25       91.91     2.92 o
  21   4   4      103.74      104.21     2.81 o
  22   4   4       87.85       87.79     3.25 o
  23   4   4       71.41       68.17     4.01 o
  24   4   4       51.15       46.72     5.79 o
  25   4   4       35.26        2.56     9.78 <
  26   4   4      119.07      115.89     3.24 o
  27   4   4       37.80       23.55    10.59 <
 -29   5   4       55.26       39.83     7.55 o
 -28   5   4       37.09       21.73     9.62 <
 -27   5   4       58.32       45.58     5.45 o
 -26   5   4       73.21       67.23     4.18 o
 -25   5   4       35.74       28.36     7.98 <
 -24   5   4      115.96      114.08     2.63 o
 -23   5   4       71.59       64.85     3.58 o
 -22   5   4       84.13       80.91     2.98 o
 -21   5   4       14.63       14.90    16.38 <
 -20   5   4       23.54       21.12     9.57 <
 -19   5   4      121.57      120.12     2.37 o
 -18   5   4       26.43       20.89     8.63 <
 -17   5   4      162.48      161.10     2.30 o
 -16   5   4       74.42       72.27     2.94 o
 -15   5   4       39.41       37.29     5.41 o
 -14   5   4      110.77      108.45     2.16 o
 -13   5   4       99.55       98.63     2.20 o
 -12   5   4       74.89       70.08     2.51 o
 -11   5   4       95.39       91.05     2.03 o
 -10   5   4      148.47      146.95     1.89 o
  -9   5   4       93.62       88.96     1.79 o
  -8   5   4      427.98      432.63     4.35 o
  -7   5   4       30.50       24.61     4.11 o
  -6   5   4      483.13      487.52     4.88 o
  -5   5   4       74.23       73.99     1.66 o
  -4   5   4      218.68      217.34     2.30 o
  -3   5   4      209.52      200.29     2.22 o
  -2   5   4      174.87      163.73     1.91 o
  -1   5   4      206.27      205.31     2.21 o
   0   5   4       30.37       21.47     2.79 o
   1   5   4       37.51       30.45     2.20 o
   2   5   4       23.13        7.36     3.98 <
   3   5   4       23.37       14.88     4.24 <
   4   5   4       50.16       52.19     2.12 o
   5   5   4      129.55      133.02     1.64 o
   6   5   4      282.85      282.96     2.94 o
   7   5   4      122.37      122.91     1.66 o
   8   5   4      106.39      102.66     1.72 o
   9   5   4       75.61       72.29     2.06 o
  10   5   4       26.45       20.57     5.60 <
  11   5   4       91.77       91.08     2.08 o
  12   5   4      158.37      162.81     2.05 o
  13   5   4       38.22       36.56     4.70 o
  14   5   4       37.47       41.37     5.21 o
  15   5   4      118.18      116.41     2.27 o
  16   5   4      225.63      232.23     2.63 o
  17   5   4      161.61      163.62     2.33 o
  18   5   4       85.37       80.81     2.92 o
  19   5   4       77.59       75.31     3.24 o
  20   5   4       87.22       85.58     3.10 o
  21   5   4       37.07       27.95     7.21 <
  22   5   4      138.44      138.91     2.73 o
  23   5   4       41.18       37.90     7.50 <
  24   5   4      116.59      117.30     3.10 o
  25   5   4       78.25       75.70     4.27 o
  26   5   4       75.40       66.98     4.42 o
  27   5   4       24.58       11.35    20.70 <
 -29   6   4       18.36       17.29    39.87 <
 -28   6   4       38.38       22.48    10.37 <
 -27   6   4       28.49        4.60    13.37 <
 -26   6   4      112.43      113.84     3.21 o
 -25   6   4       79.27       76.47     4.00 o
 -24   6   4       44.50       33.53     6.25 o
 -23   6   4      123.42      123.52     2.70 o
 -22   6   4       56.51       53.99     4.38 o
 -21   6   4       32.99       27.44     7.31 <
 -20   6   4      108.32      106.80     2.40 o
 -19   6   4       93.99       90.74     2.61 o
 -18   6   4      324.05      333.82     3.46 o
 -17   6   4      144.91      147.25     2.22 o
 -16   6   4      103.38      100.72     2.44 o
 -15   6   4      115.17      111.52     2.29 o
 -14   6   4      276.72      281.90     3.00 o
 -13   6   4      127.40      124.95     2.08 o
 -12   6   4      412.38      421.11     4.24 o
 -11   6   4       29.26       17.02     5.75 <
 -10   6   4      100.39       97.47     1.88 o
  -9   6   4       70.78       68.14     2.12 o
  -8   6   4      231.61      230.54     2.48 o
  -7   6   4      146.20      149.87     1.76 o
  -6   6   4      170.69      170.10     1.91 o
  -5   6   4      198.86      198.99     2.14 o
  -4   6   4      326.02      323.49     3.33 o
  -3   6   4       16.64        5.12     7.03 <
  -2   6   4      184.96      182.66     2.09 o
  -1   6   4       68.72       62.96     1.88 o
   0   6   4      527.84      540.90     5.32 o
   1   6   4      168.42      163.95     1.86 o
   2   6   4      252.96      250.59     2.62 o
   3   6   4      215.10      215.86     2.28 o
   4   6   4      505.00      513.08     5.10 o
   5   6   4      291.86      299.17     3.02 o
   6   6   4      382.06      389.87     3.88 o
   7   6   4       24.73        5.21     4.70 <
   8   6   4       26.43       24.60     4.96 <
   9   6   4      108.55      106.06     1.77 o
  10   6   4      196.92      197.32     2.22 o
  11   6   4      162.61      163.27     2.05 o
  12   6   4      185.61      186.01     2.22 o
  13   6   4       26.12       12.64     7.14 <
  14   6   4      219.36      222.92     2.57 o
  15   6   4       10.47        7.10    20.46 <
  16   6   4       62.10       57.87     3.47 o
  17   6   4       69.12       58.89     3.39 o
  18   6   4      287.40      293.37     3.23 o
  19   6   4       31.70       15.71     8.86 <
  20   6   4      100.54      100.39     3.04 o
  21   6   4      112.37      110.04     2.96 o
  22   6   4      129.22      127.15     2.90 o
  23   6   4      150.68      147.83     2.70 o
  24   6   4       76.66       75.34     4.32 o
  25   6   4       40.08       25.70     8.31 <
  26   6   4       25.34        8.46    14.31 <
  27   6   4       89.06       77.71     8.01 o
 -28   7   4       25.11       18.71    15.33 <
 -27   7   4       14.67        5.74    25.79 <
 -26   7   4       73.81       69.03     4.93 o
 -25   7   4       23.18        6.96    14.88 <
 -24   7   4       75.63       75.26     3.93 o
 -23   7   4       89.87       84.93     3.37 o
 -22   7   4       25.86        8.94    10.66 <
 -21   7   4       28.54       21.88     9.94 <
 -20   7   4       81.74       82.68     3.24 o
 -19   7   4      106.88      103.36     2.57 o
 -18   7   4      163.59      165.91     2.33 o
 -17   7   4       96.28       95.41     2.41 o
 -16   7   4      167.57      166.00     2.26 o
 -15   7   4       38.81       36.65     5.16 o
 -14   7   4      258.62      260.88     2.83 o
 -13   7   4      291.71      298.82     3.10 o
 -12   7   4      331.85      342.32     3.45 o
 -11   7   4      112.67      111.83     1.85 o
 -10   7   4      175.13      175.88     2.03 o
  -9   7   4       20.35       12.96     6.66 <
  -8   7   4       68.96       65.81     1.96 o
  -7   7   4       20.98       11.81     5.93 <
  -6   7   4       35.43       33.51     2.98 o
  -5   7   4       65.11       54.18     1.89 o
  -4   7   4      193.29      189.05     2.11 o
  -3   7   4      215.97      212.77     2.34 o
  -2   7   4      173.37      173.12     2.01 o
  -1   7   4      402.88      410.23     4.10 o
   0   7   4      247.61      246.15     2.61 o
   1   7   4      403.16      413.80     4.10 o
   2   7   4      163.64      164.83     1.87 o
   3   7   4       84.37       76.47     1.63 o
   4   7   4      194.65      194.72     2.12 o
   5   7   4      237.28      238.80     2.53 o
   6   7   4      180.14      182.63     2.00 o
   7   7   4       77.17       74.14     1.84 o
   8   7   4       34.68       33.33     3.71 o
   9   7   4       20.62       10.25     7.03 <
  10   7   4      263.15      268.59     2.80 o
  11   7   4       27.04       16.33     6.41 <
  12   7   4      270.18      276.06     2.92 o
  13   7   4       86.98       84.95     2.49 o
  14   7   4      136.69      136.51     2.29 o
  15   7   4       32.24       19.50     7.44 <
  16   7   4       98.99       94.85     2.81 o
  17   7   4      118.47      118.55     2.48 o
  18   7   4       74.06       67.42     3.65 o
  19   7   4       58.64       53.79     4.56 o
  20   7   4      104.64      102.54     3.00 o
  21   7   4       85.27       83.94     3.56 o
  22   7   4       41.66       27.46     7.42 <
  23   7   4      148.49      150.80     2.83 o
  24   7   4       37.68       30.42     9.11 <
  25   7   4       59.82       54.68     5.79 o
  26   7   4       53.30       44.05     8.25 o
  27   7   4       59.94       42.54    11.36 <
 -28   8   4       35.99       32.40    11.48 <
 -27   8   4       31.26       24.39    12.68 <
 -26   8   4       46.51       41.55     7.55 o
 -25   8   4       75.29       75.09     4.55 o
 -24   8   4      136.35      136.74     2.95 o
 -23   8   4       50.22       47.70     6.11 o
 -22   8   4      208.17      210.25     2.76 o
 -21   8   4       67.20       62.36     4.04 o
 -20   8   4      155.32      155.68     2.61 o
 -19   8   4       51.14       40.79     5.25 o
 -18   8   4       42.24       39.55     5.89 o
 -17   8   4       18.12        2.58    13.94 <
 -16   8   4       24.68       13.04     9.44 <
 -15   8   4       73.58       69.04     3.22 o
 -14   8   4      108.05      102.54     2.30 o
 -13   8   4       36.05       31.58     5.00 o
 -12   8   4      168.48      168.40     2.07 o
 -11   8   4      100.41       98.86     1.96 o
 -10   8   4      367.88      380.17     3.78 o
  -9   8   4      217.38      220.86     2.36 o
  -8   8   4      281.61      288.48     2.94 o
  -7   8   4      385.08      394.10     3.93 o
  -6   8   4       22.72       17.73     5.65 <
  -5   8   4      311.47      319.02     3.21 o
  -4   8   4      119.82      117.37     1.72 o
  -3   8   4      152.41      151.94     1.94 o
  -2   8   4      133.49      130.15     1.84 o
  -1   8   4       44.81       45.86     3.03 o
   0   8   4      440.67      445.58     4.47 o
   1   8   4       42.23       39.82     3.02 o
   2   8   4      231.87      234.09     2.48 o
   3   8   4      111.55      107.38     1.61 o
   4   8   4      167.43      162.25     1.93 o
   5   8   4      132.32      134.84     1.78 o
   6   8   4       59.22       59.06     2.37 o
   7   8   4       69.11       65.94     2.25 o
   8   8   4      418.13      433.51     4.28 o
   9   8   4      194.17      199.95     2.30 o
  10   8   4      327.48      336.19     3.44 o
  11   8   4      104.07      102.45     2.25 o
  12   8   4       90.81       87.30     2.52 o
  13   8   4       61.63       60.05     3.58 o
  14   8   4      129.69      126.29     2.32 o
  15   8   4       61.49       59.70     3.87 o
  16   8   4       72.51       65.99     3.59 o
  17   8   4      158.94      161.21     2.45 o
  18   8   4       81.34       77.47     3.28 o
  19   8   4      108.69      107.59     2.88 o
  20   8   4       24.77       16.34    11.71 <
  21   8   4       41.15       31.09     7.77 <
  22   8   4       83.56       81.49     4.26 o
  23   8   4       37.16       30.58     9.18 <
  24   8   4       50.08       42.92     7.14 o
  25   8   4       75.45       64.43     4.78 o
  26   8   4        0.00       12.46   238.04 <
 -28   9   4      108.94      105.76     5.50 o
 -27   9   4      110.93      108.46     3.62 o
 -26   9   4       24.42        2.76    15.12 <
 -25   9   4       90.88       88.11     4.09 o
 -24   9   4       37.05       22.24     9.03 <
 -23   9   4       52.10       43.55     6.28 o
 -22   9   4       59.96       51.93     5.26 o
 -21   9   4       69.29       62.70     4.25 o
 -20   9   4       52.63       52.97     5.12 o
 -19   9   4      135.89      128.88     2.57 o
 -18   9   4       44.63       37.67     5.71 o
 -17   9   4      198.29      199.00     2.58 o
 -16   9   4      115.36      116.37     2.53 o
 -15   9   4       23.18       16.71    10.71 <
 -14   9   4       22.56       21.78     9.87 <
 -13   9   4      111.50      107.98     2.18 o
 -12   9   4       73.35       67.82     2.77 o
 -11   9   4       67.58       67.68     2.84 o
 -10   9   4      158.03      158.47     2.04 o
  -9   9   4      177.29      178.72     2.08 o
  -8   9   4       82.27       80.78     1.99 o
  -7   9   4       14.38        1.78    10.18 <
  -6   9   4        6.72        6.44    20.75 <
  -5   9   4      284.46      290.90     2.98 o
  -4   9   4       90.26       86.60     2.11 o
  -3   9   4      271.58      279.79     2.90 o
  -2   9   4       78.34       79.70     2.13 o
  -1   9   4       23.69       13.38     6.30 <
   0   9   4       12.91        9.73    10.33 <
   1   9   4       17.37        1.63     7.63 <
   2   9   4      167.31      171.81     2.08 o
   3   9   4      287.80      292.60     3.00 o
   4   9   4       74.57       68.02     2.18 o
   5   9   4      242.03      247.05     2.63 o
   6   9   4       87.06       82.63     2.13 o
   7   9   4      160.43      160.84     2.07 o
   8   9   4      113.87      111.56     2.11 o
   9   9   4      154.36      157.24     2.15 o
  10   9   4       71.26       68.18     2.81 o
  11   9   4      100.76      102.79     2.31 o
  12   9   4       47.33       37.91     4.33 o
  13   9   4      221.23      222.80     2.60 o
  14   9   4       74.73       74.58     3.27 o
  15   9   4      146.65      147.89     2.47 o
  16   9   4      185.85      190.18     2.58 o
  17   9   4       33.90       22.91     7.52 <
  18   9   4       80.61       79.11     3.83 o
  19   9   4       44.85       38.05     6.75 o
  20   9   4       82.70       77.33     3.88 o
  21   9   4       23.35       27.90    14.47 <
  22   9   4       37.29       30.83     9.17 <
  23   9   4      100.25       95.01     4.10 o
  24   9   4       51.13       52.04     7.73 o
  25   9   4       99.78       91.81     5.01 o
  26   9   4       59.54       10.31    20.60 <
 -28  10   4       36.25       18.72    29.70 <
 -27  10   4       29.00       22.77    16.32 <
 -26  10   4       51.49       44.29     6.91 o
 -25  10   4       63.26       61.66     5.52 o
 -24  10   4       33.24       25.30    10.32 <
 -23  10   4       96.20       95.84     3.63 o
 -22  10   4       95.16       91.98     3.50 o
 -21  10   4      101.69       99.84     3.49 o
 -20  10   4       32.65       17.59     9.83 <
 -19  10   4      175.80      178.04     2.72 o
 -18  10   4       69.15       60.51     3.89 o
 -17  10   4      131.36      133.54     2.44 o
 -16  10   4       59.12       54.48     4.11 o
 -15  10   4      100.78      102.63     2.68 o
 -14  10   4       66.17       63.72     3.40 o
 -13  10   4       20.18       10.46    10.92 <
 -12  10   4       12.30       10.55    16.17 <
 -11  10   4      218.62      220.94     2.53 o
 -10  10   4       23.91       23.61     8.00 <
  -9  10   4       75.63       72.40     2.57 o
  -8  10   4      118.55      115.94     2.22 o
  -7  10   4      253.42      257.04     2.87 o
  -6  10   4      109.24      108.21     2.35 o
  -5  10   4      152.18      153.21     2.11 o
  -4  10   4      100.54       97.33     2.09 o
  -3  10   4      144.93      146.20     2.00 o
  -2  10   4      102.28      100.96     2.02 o
  -1  10   4      121.59      122.17     2.07 o
   0  10   4       22.02       11.92     6.99 <
   1  10   4      185.97      186.76     2.27 o
   2  10   4      178.40      183.05     2.19 o
   3  10   4      101.45      101.91     2.21 o
   4  10   4        7.46        4.41    27.50 <
   5  10   4      107.08      107.32     2.37 o
   6  10   4      108.40      105.98     2.32 o
   7  10   4      297.57      304.53     3.24 o
   8  10   4      120.81      121.41     2.26 o
   9  10   4       48.42       42.41     4.27 o
  10  10   4      185.80      186.81     2.38 o
  11  10   4      161.38      158.93     2.23 o
  12  10   4       78.84       79.03     2.89 o
  13  10   4      130.41      131.62     2.41 o
  14  10   4       69.36       63.52     3.52 o
  15  10   4      123.72      123.77     2.55 o
  16  10   4       33.79       27.64     8.15 <
  17  10   4      114.66      114.98     2.99 o
  18  10   4       41.46       41.22     7.38 <
  19  10   4       35.03       34.71    10.07 <
  20  10   4      120.66      117.84     3.52 o
  21  10   4       67.27       57.92     5.87 o
  22  10   4       24.74        5.69    16.73 <
  23  10   4       37.22       16.88    11.25 <
  24  10   4       41.90       28.92    11.95 <
  25  10   4      112.51      104.09     6.76 o
 -26  11   4       69.42       69.80     6.76 o
 -25  11   4      109.14      103.68     3.85 o
 -24  11   4       42.09       29.07     9.67 <
 -23  11   4       34.56       28.24    10.79 <
 -22  11   4       24.45       20.61    14.96 <
 -21  11   4       19.88        8.27    19.43 <
 -20  11   4       30.05       26.92    12.52 <
 -19  11   4       72.72       65.89     4.78 o
 -18  11   4       63.01       55.88     5.37 o
 -17  11   4       69.65       70.34     4.55 o
 -16  11   4       95.67       91.81     3.15 o
 -15  11   4       43.62       38.15     5.98 o
 -14  11   4      190.39      190.95     2.64 o
 -13  11   4       23.42        4.31    11.61 <
 -12  11   4      114.41      112.86     2.55 o
 -11  11   4      100.21       98.93     2.64 o
 -10  11   4      111.94      113.55     2.47 o
  -9  11   4      165.88      164.40     2.37 o
  -8  11   4       35.91       31.86     6.08 <
  -7  11   4       44.53       40.23     5.31 o
  -6  11   4       52.89       54.62     4.06 o
  -5  11   4      260.07      262.41     2.92 o
  -4  11   4       16.77        5.87    13.73 <
  -3  11   4      267.40      268.89     2.99 o
  -2  11   4       78.98       78.91     3.03 o
  -1  11   4      199.95      202.07     2.55 o
   0  11   4       82.30       80.36     2.83 o
   1  11   4      122.96      119.97     2.30 o
   2  11   4       70.68       66.01     2.86 o
   3  11   4      200.87      207.66     2.45 o
   4  11   4       12.09        2.74    18.20 <
   5  11   4      243.62      248.17     2.76 o
   6  11   4       23.44        7.50     9.44 <
   7  11   4       89.32       84.04     2.70 o
   8  11   4       52.38       51.97     4.45 o
   9  11   4       22.63       22.12    10.89 <
  10  11   4      111.04      106.60     2.69 o
  11  11   4       22.43        5.43    11.68 <
  12  11   4      150.01      149.46     2.56 o
  13  11   4      152.45      153.24     2.64 o
  14  11   4      177.92      180.03     2.70 o
  15  11   4      114.87      118.80     3.20 o
  16  11   4       81.06       78.84     4.58 o
  17  11   4       54.03       47.86     6.47 o
  18  11   4       34.18       31.43    10.36 <
  19  11   4       23.57        7.56    18.56 <
  20  11   4       47.79       36.99     8.18 <
  21  11   4       37.02       22.33    10.78 <
  22  11   4       56.33       42.91     7.42 o
  23  11   4       31.88       13.46    14.30 <
  24  11   4       38.90       11.27    15.94 <
 -26  12   4       20.17       13.86    37.28 <
 -25  12   4       46.76       21.39    12.55 <
 -24  12   4       55.59       51.71     9.23 o
 -23  12   4       17.70        3.74    29.97 <
 -22  12   4       98.26       88.21     4.53 o
 -21  12   4      170.58      172.80     3.53 o
 -20  12   4      112.28      108.77     3.95 o
 -19  12   4      182.28      180.60     3.04 o
 -18  12   4      108.67      107.00     3.41 o
 -17  12   4       31.72       28.29    10.61 <
 -16  12   4       19.66       14.91    15.57 <
 -15  12   4      138.84      136.19     2.84 o
 -14  12   4       28.38       12.93     9.64 <
 -13  12   4      161.14      159.22     2.55 o
 -12  12   4       18.43        7.29    13.49 <
 -11  12   4      337.65      343.10     3.66 o
 -10  12   4      146.09      145.04     2.58 o
  -9  12   4      306.66      314.00     3.40 o
  -8  12   4       93.49       94.11     2.88 o
  -7  12   4       70.61       71.24     3.62 o
  -6  12   4       58.48       53.77     4.08 o
  -5  12   4      143.01      140.49     2.30 o
  -4  12   4       60.47       58.59     4.91 o
  -3  12   4      522.39      547.56     5.44 o
  -2  12   4       48.66       48.23     6.70 o
  -1  12   4      262.40      269.59     3.31 o
   0  12   4       19.18       16.17    16.96 <
   1  12   4       84.47       79.20     2.91 o
   2  12   4       66.53       60.49     3.50 o
   3  12   4      368.98      381.76     3.90 o
   4  12   4       25.27       22.33     9.12 <
   5  12   4       38.13       34.75     5.57 o
   6  12   4      258.22      262.15     2.91 o
   7  12   4      158.84      154.27     2.34 o
   8  12   4      195.19      196.16     2.54 o
   9  12   4       56.02       50.50     4.73 o
  10  12   4       57.83       53.86     4.86 o
  11  12   4      205.44      205.29     2.78 o
  12  12   4       39.94       39.98     7.32 <
  13  12   4       81.94       75.51     3.89 o
  14  12   4       40.77       31.38     7.57 <
  15  12   4       69.32       56.89     4.72 o
  16  12   4       36.42       31.14    10.13 <
  17  12   4       28.26       13.21    12.35 <
  18  12   4       65.31       56.29     5.43 o
  19  12   4      163.57      161.96     3.19 o
  20  12   4      127.35      126.59     3.65 o
  21  12   4      222.20      227.49     3.41 o
  22  12   4       85.75       77.98     5.41 o
  23  12   4       88.42       81.28     5.68 o
  24  12   4       51.72       52.96    22.03 <
 -25  13   4       64.38       63.01     8.98 o
 -24  13   4       22.10       17.63    22.73 <
 -23  13   4       39.46       35.20    12.23 <
 -22  13   4       83.32       84.34     6.29 o
 -21  13   4       70.26       71.90     7.13 o
 -20  13   4       58.35       50.72     7.87 o
 -19  13   4       18.38        7.51    28.58 <
 -18  13   4       82.33       82.31     5.26 o
 -17  13   4       30.09        2.82    12.55 <
 -16  13   4      204.08      206.12     3.16 o
 -15  13   4       30.10       13.47    11.75 <
 -14  13   4      208.12      211.25     3.21 o
 -13  13   4       89.77       88.18     4.37 o
 -12  13   4       29.07       14.74     9.96 <
 -11  13   4      145.64      145.03     2.67 o
 -10  13   4       45.32       33.59     6.09 o
  -9  13   4       90.22       86.17     3.18 o
  -8  13   4       17.13        4.84    14.91 <
  -7  13   4       58.99       59.95     5.04 o
  -6  13   4       89.85       94.14     3.83 o
  -5  13   4      135.60      136.42     3.29 o
  -4  13   4       35.05       37.63     9.83 <
  -3  13   4      116.32      111.41     3.49 o
  -2  13   4       53.02       39.73     6.82 o
  -1  13   4       66.50       63.24     5.44 o
   0  13   4       63.53       50.26     6.12 o
   1  13   4      115.36      116.28     3.61 o
   2  13   4      288.28      296.72     3.34 o
   3  13   4       86.66       85.44     3.49 o
   4  13   4      171.91      168.60     2.71 o
   5  13   4       28.97        3.47     9.67 <
   6  13   4       23.50       24.86    11.76 <
   7  13   4       17.00       12.24    17.85 <
   8  13   4      107.18      107.49     3.22 o
   9  13   4       76.04       78.29     4.35 o
  10  13   4       50.61       41.73     6.66 o
  11  13   4       32.12       26.78    10.59 <
  12  13   4       21.41        9.18    18.12 <
  13  13   4      106.40       98.62     3.71 o
  14  13   4      111.80      109.39     3.72 o
  15  13   4       37.36       29.57    10.63 <
  16  13   4      180.32      176.59     3.59 o
  17  13   4       72.69       69.37     5.96 o
  18  13   4       20.00        9.82    27.14 <
  19  13   4       46.75       33.98    10.32 <
  20  13   4       76.34       61.25     6.81 o
  21  13   4       62.84       48.01     8.78 o
  22  13   4       27.11       24.96    22.07 <
  23  13   4       35.56       17.68    32.93 <
 -24  14   4       48.48       53.79    12.99 <
 -23  14   4       33.59        7.56    15.92 <
 -22  14   4       75.09       65.16     7.38 o
 -21  14   4       62.00       66.67     8.91 o
 -20  14   4       47.00       43.66    12.07 <
 -19  14   4       86.70       88.39     6.35 o
 -18  14   4       29.88        7.73    18.63 <
 -17  14   4       97.25       89.81     5.20 o
 -16  14   4       43.10       38.12    11.07 <
 -15  14   4       47.15       36.35     9.01 <
 -14  14   4       34.49       25.08    13.31 <
 -13  14   4      136.23      138.15     3.44 o
 -12  14   4       30.87       17.11    12.84 <
 -11  14   4      188.94      185.71     2.99 o
 -10  14   4      173.90      171.78     3.31 o
  -9  14   4      116.32      117.66     3.14 o
  -8  14   4       75.16       74.15     4.67 o
  -7  14   4      129.38      118.88     3.23 o
  -6  14   4       20.11       23.04    19.12 <
  -5  14   4       52.69       44.95     7.11 o
  -4  14   4       80.70       78.94     4.82 o
  -3  14   4      114.42      112.76     4.26 o
  -2  14   4      152.31      155.16     3.28 o
  -1  14   4      261.84      264.63     3.57 o
   0  14   4       56.86       50.01     7.41 o
   1  14   4       67.33       64.83     6.30 o
   2  14   4       45.41       38.45     7.92 <
   3  14   4       41.58       37.83     8.86 <
   4  14   4       21.89       26.88    17.12 <
   5  14   4      163.88      162.92     3.06 o
   6  14   4       26.78       10.06    11.11 <
   7  14   4      143.09      141.10     2.81 o
   8  14   4       84.66       79.07     3.91 o
   9  14   4       55.63       46.17     5.76 o
  10  14   4      131.32      129.25     3.16 o
  11  14   4      170.37      165.10     3.04 o
  12  14   4       75.62       74.00     4.98 o
  13  14   4      166.31      161.65     3.15 o
  14  14   4      112.82      108.14     3.77 o
  15  14   4       26.72        5.80    14.94 <
  16  14   4       75.26       67.89     6.74 o
  17  14   4       21.77       13.28    27.97 <
  18  14   4       47.68       52.51    11.46 <
  19  14   4       45.16       32.01    13.24 <
  20  14   4       33.21       30.10    20.64 <
  21  14   4       38.71       55.97    16.67 <
 -24  15   4       65.18       77.71    18.13 <
 -23  15   4       34.95       41.42    17.73 <
 -22  15   4       36.77       12.32    18.33 <
 -21  15   4       63.09       58.91     9.45 o
 -20  15   4      116.75      112.25     5.39 o
 -19  15   4      109.86      111.61     5.16 o
 -18  15   4       32.14        9.52    15.90 <
 -17  15   4      110.80      110.23     4.87 o
 -16  15   4      107.33      102.87     4.81 o
 -15  15   4       30.47       28.37    16.77 <
 -14  15   4       94.31       89.33     6.85 o
 -13  15   4       65.78       64.44    12.71 <
 -12  15   4       24.55       22.88    38.00 <
 -11  15   4       38.27       35.91    15.97 <
 -10  15   4       50.01       42.14    12.81 <
  -9  15   4       24.74        3.56    24.78 <
  -8  15   4      186.26      184.34     4.31 o
  -7  15   4       40.31       34.58     8.53 <
  -6  15   4      281.46      281.91     3.63 o
  -5  15   4       95.18       88.12     4.30 o
  -4  15   4       85.91       82.80     4.57 o
  -3  15   4       59.76       54.70     7.28 o
  -2  15   4      109.30      109.12     4.39 o
  -1  15   4       28.04       29.47    18.88 <
   0  15   4       20.95       28.61    20.91 <
   1  15   4       68.24       67.05     6.62 o
   2  15   4       82.74       84.73     5.57 o
   3  15   4      191.20      194.12     3.30 o
   4  15   4       26.07       37.14    15.88 <
   5  15   4      195.32      188.53     3.15 o
   6  15   4       98.80       93.32     4.07 o
   7  15   4      168.89      168.63     3.25 o
   8  15   4      153.31      150.23     3.37 o
   9  15   4       79.17       78.90     5.01 o
  10  15   4       42.86       28.79     8.32 <
  11  15   4       98.78       94.45     3.92 o
  12  15   4       68.57       64.06     5.41 o
  13  15   4       83.14       83.12     5.03 o
  14  15   4       83.32       79.21     5.35 o
  15  15   4       41.56       46.21    10.97 <
  16  15   4      137.95      137.47     3.98 o
  17  15   4       89.29       84.12     6.30 o
  18  15   4       78.35       72.45     8.13 o
  19  15   4       15.80        3.17    45.49 <
  20  15   4       27.63        0.05    25.19 <
  21  15   4       41.09       25.15    31.90 <
 -22  16   4      112.73      111.79     8.90 o
 -21  16   4       33.19       17.56    24.99 <
 -20  16   4       47.66       46.51    16.59 <
 -19  16   4       17.98       13.74    51.28 <
 -18  16   4       41.89        1.90    20.85 <
 -17  16   4       13.19       24.28    64.29 <
 -16  16   4       24.63       21.25    33.86 <
 -15  16   4       41.32       18.02    18.84 <
 -14  16   4      163.31      160.20     5.60 o
 -13  16   4       67.98       67.11    14.23 <
 -12  16   4       90.49       91.35     9.85 o
 -11  16   4       28.78        6.19    23.89 <
 -10  16   4      101.72       94.23     6.50 o
  -9  16   4       72.79       74.81     9.13 o
  -8  16   4      159.12      160.77     4.67 o
  -7  16   4       45.91       31.60    13.82 <
  -6  16   4       54.44       41.94    10.71 <
  -5  16   4       93.75       97.31     4.48 o
  -4  16   4       20.77       18.40    19.68 <
  -3  16   4       73.15       71.20     6.72 o
  -2  16   4      104.82      101.15     5.34 o
  -1  16   4       28.72        8.34    18.78 <
   0  16   4      239.79      245.17     4.04 o
   1  16   4       20.11       12.53    33.24 <
   2  16   4      259.12      261.73     4.17 o
   3  16   4       32.69       35.99    14.12 <
   4  16   4       61.86       57.99     6.81 o
   5  16   4       17.16       12.96    23.31 <
   6  16   4       82.14       78.34     4.94 o
   7  16   4       62.44       59.16     6.39 o
   8  16   4      180.15      178.36     3.40 o
   9  16   4       92.91       84.24     4.95 o
  10  16   4      173.62      175.70     4.02 o
  11  16   4       83.41       70.08     6.77 o
  12  16   4       49.51       50.38    11.04 <
  13  16   4       40.60       21.13    14.14 <
  14  16   4       59.82       45.48     8.64 o
  15  16   4       37.67       34.39    14.12 <
  16  16   4       42.62       35.29    12.40 <
  17  16   4       82.03       79.78     7.35 o
  18  16   4       89.21       87.52     7.28 o
  19  16   4       40.20       19.22    26.13 <
  20  16   4       39.92       35.32    22.99 <
 -20  17   4       75.52       59.40    13.77 <
 -19  17   4       43.21       28.76    21.86 <
 -18  17   4       71.21       53.51    12.23 <
 -17  17   4       45.97       36.63    17.60 <
 -16  17   4       29.69        2.62    28.77 <
 -15  17   4       22.65       12.59    38.48 <
 -14  17   4       94.83       90.80     8.78 o
 -13  17   4       45.55       12.81    19.82 <
 -12  17   4       99.13       91.21    10.43 o
 -11  17   4       53.96       43.30    17.85 <
 -10  17   4      116.44      119.49     5.88 o
  -9  17   4       55.72       55.90    11.90 <
  -8  17   4       28.72       12.75    21.26 <
  -7  17   4       75.29       76.15     8.51 o
  -6  17   4       29.15        8.64    20.97 <
  -5  17   4       49.59       52.53    12.99 <
  -4  17   4       36.87       34.76    15.28 <
  -3  17   4       43.79       41.17    17.72 <
  -2  17   4      132.16      131.62     4.96 o
  -1  17   4       21.38       10.41    26.94 <
   0  17   4       35.43       25.24    20.76 <
   1  17   4       29.39       17.41    25.69 <
   2  17   4        8.86        4.89    77.61 <
   3  17   4       39.91       13.77    16.99 <
   4  17   4       43.53       43.86    10.71 <
   5  17   4       29.43       30.23    16.84 <
   6  17   4       52.42       54.41     8.93 <
   7  17   4       33.11        5.52    16.71 <
   8  17   4      109.52      105.86     4.86 o
   9  17   4       53.99       51.79     9.90 <
  10  17   4       86.25       86.19     6.52 o
  11  17   4       55.14       58.50     9.95 <
  12  17   4       67.22       55.58     8.36 o
  13  17   4       23.79       15.96    25.46 <
  14  17   4       45.57       56.51    15.64 <
  15  17   4       28.56       23.83    26.22 <
  16  17   4        0.00       12.31   196.55 <
  17  17   4       63.28       50.13    14.60 <
  18  17   4       17.26        4.06    55.64 <
 -19  18   4       10.70       20.10   126.70 <
 -18  18   4      123.11      109.12     8.69 o
 -17  18   4       39.38       16.79    21.99 <
 -16  18   4        0.00        5.16   232.40 <
 -15  18   4       89.55       93.89     9.57 o
 -14  18   4      112.30      103.47     7.95 o
 -13  18   4       14.36       11.61    73.12 <
 -12  18   4      103.98       98.11    10.43 o
 -11  18   4       88.98       78.57    10.46 o
 -10  18   4       43.26       14.63    20.70 <
  -9  18   4       37.54       34.39    20.18 <
  -8  18   4       79.44       74.71     8.60 o
  -7  18   4       35.39       22.20    19.60 <
  -6  18   4       20.05        1.78    46.67 <
  -5  18   4       35.23        2.13    18.41 <
  -4  18   4      107.60      102.94     8.06 o
  -3  18   4       45.31       29.76    16.90 <
  -2  18   4      152.23      146.88     6.12 o
  -1  18   4       56.29       42.64    13.62 <
   0  18   4      252.34      264.93     5.08 o
   1  18   4       33.10       12.24    23.14 <
   2  18   4      104.49       99.07     7.48 o
   3  18   4       49.00       39.76    14.41 <
   4  18   4       56.71       49.42    12.24 <
   5  18   4       77.81       69.51     7.50 o
   6  18   4       88.02       85.16     7.16 o
   7  18   4       24.25       14.29    25.47 <
   8  18   4      132.88      125.52     5.16 o
   9  18   4       82.12       85.34     8.11 o
  10  18   4       77.91       72.32     8.32 o
  11  18   4       65.15       70.21     9.92 o
  12  18   4       14.20       12.69    50.18 <
  13  18   4       20.56       25.92    35.90 <
  14  18   4       39.85       51.69    18.29 <
  15  18   4       20.02       28.32    38.53 <
  16  18   4       50.22       44.29    15.20 <
  17  18   4       31.39       24.13    42.20 <
 -18  19   4       18.97       35.14    71.80 <
 -17  19   4       98.74      100.77     9.38 o
 -16  19   4       57.92       60.47    15.95 <
 -15  19   4       31.55       14.18    28.95 <
 -14  19   4       34.65       14.98    25.72 <
 -13  19   4       78.81       72.71    14.09 <
 -12  19   4       84.06       80.39    12.05 o
 -11  19   4       83.91       73.02    12.21 o
 -10  19   4      112.11      106.13     7.04 o
  -9  19   4       55.17       49.13    13.48 <
  -8  19   4      185.79      183.02     5.05 o
  -7  19   4       63.91       57.20    10.82 <
  -6  19   4      150.81      147.81     5.45 o
  -5  19   4       61.33       58.50    15.10 <
  -4  19   4      159.72      160.19     6.34 o
  -3  19   4       48.11       61.62    16.39 <
  -2  19   4       61.17       70.30    13.92 <
  -1  19   4       53.28       50.99    15.09 <
   0  19   4       74.76       69.14    11.09 o
   1  19   4       70.77       75.95    11.03 o
   2  19   4       14.78        9.67    51.74 <
   3  19   4       83.58       85.20     9.15 o
   4  19   4       36.37       42.80    20.96 <
   5  19   4      156.35      151.61     5.90 o
   6  19   4       48.51       48.50    13.00 <
   7  19   4      131.04      130.90     5.55 o
   8  19   4       35.64       26.52    17.78 <
   9  19   4        0.00       14.32   207.30 <
  10  19   4       45.53       40.19    17.76 <
  11  19   4       21.73       14.67    38.12 <
  12  19   4       42.92       30.00    21.06 <
  13  19   4       41.35       32.57    20.75 <
  14  19   4       31.33       30.69    27.56 <
  15  19   4       27.02       26.13    33.19 <
  16  19   4       63.20       80.76    20.41 <
 -15  20   4       77.57       66.69    11.67 o
 -14  20   4       41.08        5.89    29.25 <
 -13  20   4      101.05       84.66     9.11 o
 -12  20   4       39.59       23.00    25.67 <
 -11  20   4      119.31      108.74     9.21 o
 -10  20   4       59.37       61.95    16.19 <
  -9  20   4       31.18       25.54    25.05 <
  -8  20   4       65.27       61.87    12.03 <
  -7  20   4       41.08        4.43    18.70 <
  -6  20   4       41.95       45.09    22.49 <
  -5  20   4        0.00       22.71   214.67 <
  -4  20   4      162.34      153.31     6.55 o
  -3  20   4       75.49       69.44    11.35 o
  -2  20   4       87.28       77.12    10.54 o
  -1  20   4       92.66       91.46     9.71 o
   0  20   4       77.97       78.20    11.73 o
   1  20   4       65.99       48.90    13.48 <
   2  20   4       17.29       32.58    49.79 <
   3  20   4       19.30       16.95    43.87 <
   4  20   4      113.58      111.24     7.86 o
   5  20   4       16.59        2.63    51.84 <
   6  20   4       79.14       58.61    15.68 <
   7  20   4       44.72       51.36    18.98 <
   8  20   4       39.41       14.48    20.21 <
   9  20   4       66.18       60.84    12.90 <
  10  20   4       41.01       23.30    20.21 <
  11  20   4       75.07       79.88    11.78 o
  12  20   4        7.92       22.94   117.67 <
  13  20   4      121.99      126.08     7.85 o
  14  20   4       77.56       76.09    15.83 <
 -13  21   4       59.43       45.04    15.47 <
 -12  21   4       45.84       25.91    24.52 <
 -11  21   4       59.38       39.01    17.65 <
 -10  21   4       38.48       40.73    27.96 <
  -9  21   4       97.38       85.40     8.09 o
  -8  21   4       21.05        4.58    37.25 <
  -7  21   4       45.82       21.11    21.29 <
  -6  21   4       25.77        4.41    38.60 <
  -5  21   4       57.14       60.70    16.97 <
  -4  21   4       40.83       31.74    26.49 <
  -3  21   4       36.64       22.32    26.29 <
  -2  21   4       34.04        8.95    29.23 <
  -1  21   4        5.62       39.07   168.17 <
   0  21   4       60.12       49.04    15.67 <
   1  21   4       92.91       89.91    10.44 o
   2  21   4       56.09       59.93    15.87 <
   3  21   4       44.43       25.18    19.40 <
   4  21   4       57.26       26.02    20.39 <
   5  21   4       41.72       30.12    19.29 <
   6  21   4       28.34       10.21    29.58 <
   7  21   4      106.26       90.13    12.86 o
   8  21   4       53.22        7.85    22.43 <
   9  21   4      118.56      115.89    12.33 o
  10  21   4       17.34        1.73    72.45 <
 -10  22   4       30.80       13.97    38.94 <
  -9  22   4       17.23       33.08    69.61 <
  -8  22   4       26.43        1.93    41.69 <
  -7  22   4       36.62        5.20    29.37 <
  -6  22   4       13.98       17.11    77.23 <
  -5  22   4       21.11       11.88    50.38 <
  -4  22   4       46.64       26.21    21.75 <
  -3  22   4       39.73       55.59    26.88 <
  -2  22   4       74.41       80.55    13.40 <
  -1  22   4       69.10       68.31    13.88 <
   0  22   4       50.07       37.27    18.01 <
   1  22   4       54.95       31.13    23.27 <
   2  22   4       49.62       43.62    18.29 <
   3  22   4       90.12       87.49     9.95 o
   4  22   4       73.34       59.96    11.85 o
   5  22   4       11.30       31.43    78.49 <
  -7  23   4       67.04       57.11    26.55 <
  -6  23   4      126.95      101.59    14.56 o
  -5  23   4        0.00        7.72   306.70 <
  -4  23   4       49.14       41.72    37.35 <
 -30   1   5       75.20       64.39     5.82 o
 -29   1   5       33.16        9.00     9.26 <
 -28   1   5       36.51       26.83     8.72 <
 -27   1   5       75.79       72.71     4.14 o
 -26   1   5       88.31       85.86     3.47 o
 -25   1   5      112.09      111.51     2.86 o
 -24   1   5      140.52      144.67     2.59 o
 -23   1   5       25.32        3.39    10.57 <
 -22   1   5       30.74       33.02     7.91 <
 -21   1   5       74.92       71.82     3.32 o
 -20   1   5      127.59      125.63     2.35 o
 -19   1   5       92.88       92.06     2.66 o
 -18   1   5      173.70      175.63     2.32 o
 -17   1   5       36.06       21.36     6.04 <
 -16   1   5      522.98      544.69     5.33 o
 -15   1   5       18.26        6.55    11.06 <
 -14   1   5      293.29      297.61     3.15 o
 -13   1   5      177.77      178.17     2.24 o
 -12   1   5       24.67        9.87     7.21 <
 -11   1   5       88.38       83.68     2.17 o
 -10   1   5       82.72       78.74     2.10 o
  -9   1   5       22.67       15.78     6.24 <
  -8   1   5      500.77      508.88     5.08 o
  -7   1   5       82.73       70.21     1.78 o
  -6   1   5      573.55      571.20     5.77 o
  -5   1   5       54.24       50.53     1.92 o
  -4   1   5      452.09      444.79     4.56 o
  -3   1   5      211.01      204.55     2.22 o
  -2   1   5      275.68      266.09     2.83 o
  -1   1   5      272.97      264.55     2.80 o
   0   1   5       73.85       71.06     1.53 o
   1   1   5      243.18      233.99     2.53 o
   2   1   5      580.38      575.55     5.84 o
   3   1   5      197.81      190.68     2.14 o
   4   1   5      154.69      149.06     1.81 o
   5   1   5       35.86       29.45     3.37 o
   6   1   5      355.56      356.68     3.64 o
   7   1   5       54.50       42.15     2.58 o
   8   1   5      221.03      222.31     2.42 o
   9   1   5      105.59      101.50     1.84 o
  10   1   5      162.87      165.89     2.05 o
  11   1   5      136.78      134.57     1.98 o
  12   1   5       42.26       36.12     4.20 o
  13   1   5      178.41      178.41     2.26 o
  14   1   5      258.31      264.64     2.86 o
  15   1   5       36.22       17.45     6.03 o
  16   1   5      328.84      335.03     3.50 o
  17   1   5       75.44       69.35     3.04 o
  18   1   5       80.49       79.28     3.03 o
  19   1   5       23.40        3.66     9.97 <
  20   1   5      115.39      118.78     2.64 o
  21   1   5       41.05       45.84     6.42 o
  22   1   5       42.18       35.61     6.44 o
  23   1   5       97.35       95.03     3.15 o
  24   1   5      155.09      156.68     2.70 o
  25   1   5       56.07       54.02     5.37 o
  26   1   5       74.80       74.75     4.27 o
  27   1   5       88.89       87.55     4.58 o
 -30   2   5       51.94       49.56    10.13 <
 -29   2   5       34.33       23.60     9.72 <
 -28   2   5       51.56       35.50     5.76 o
 -27   2   5       62.52       61.25     4.60 o
 -26   2   5       89.65       89.02     3.23 o
 -25   2   5       39.82       34.93     6.90 <
 -24   2   5       61.04       59.50     4.50 o
 -23   2   5      119.18      118.71     2.60 o
 -22   2   5      195.80      198.98     2.55 o
 -21   2   5      236.86      239.22     2.79 o
 -20   2   5      150.46      149.15     2.35 o
 -19   2   5      163.52      165.59     2.29 o
 -18   2   5       19.63        5.54    11.00 <
 -17   2   5       35.35       30.35     5.97 <
 -16   2   5       77.80       75.65     2.79 o
 -15   2   5      203.40      205.73     2.43 o
 -14   2   5      153.12      154.01     2.16 o
 -13   2   5       70.85       68.49     2.67 o
 -12   2   5       82.20       81.76     2.20 o
 -11   2   5      178.58      177.39     2.11 o
 -10   2   5      356.70      359.61     3.67 o
  -9   2   5       23.93       11.25     6.20 <
  -8   2   5      621.46      633.31     6.27 o
  -7   2   5      100.32       92.25     1.67 o
  -6   2   5      244.02      238.64     2.57 o
  -5   2   5      176.68      171.93     1.95 o
  -4   2   5      100.04       91.22     1.52 o
  -3   2   5      540.45      527.64     5.44 o
  -2   2   5      364.71      355.22     3.71 o
  -1   2   5       47.94       44.55     1.81 o
   0   2   5      375.39      369.48     3.80 o
   1   2   5      431.25      426.19     4.35 o
   2   2   5      200.55      189.94     2.12 o
   3   2   5      621.89      621.14     6.25 o
   4   2   5       28.48       14.34     3.45 o
   5   2   5      188.69      190.04     2.07 o
   6   2   5      195.02      187.34     2.13 o
   7   2   5      180.92      180.66     2.03 o
   8   2   5      415.90      425.03     4.23 o
   9   2   5      227.46      229.61     2.46 o
  10   2   5      352.00      357.48     3.64 o
  11   2   5      336.47      342.73     3.50 o
  12   2   5       95.23       91.66     2.28 o
  13   2   5      115.54      113.64     2.13 o
  14   2   5       33.89       25.94     5.98 <
  15   2   5      115.99      116.16     2.34 o
  16   2   5       69.35       76.14     3.23 o
  17   2   5       40.29       33.04     5.56 o
  18   2   5       68.78       64.89     3.35 o
  19   2   5      186.39      192.63     2.50 o
  20   2   5      118.58      113.57     2.55 o
  21   2   5       72.27       71.31     3.74 o
  22   2   5      185.48      181.88     2.60 o
  23   2   5       57.72       47.09     4.86 o
  24   2   5       56.28       53.82     5.30 o
  25   2   5       39.78       32.86     7.71 <
  26   2   5       27.73       27.66    11.15 <
  27   2   5       39.45       34.19     9.70 <
 -30   3   5       80.54       76.69     8.08 o
 -29   3   5      144.34      140.32     2.79 o
 -28   3   5       37.88       28.10     8.00 <
 -27   3   5      171.20      170.76     2.62 o
 -26   3   5       89.86       84.96     3.29 o
 -25   3   5       78.18       72.96     3.73 o
 -24   3   5       69.82       67.90     3.82 o
 -23   3   5       46.03       36.20     5.52 o
 -22   3   5       33.96       21.64     7.53 <
 -21   3   5       84.69       82.02     2.97 o
 -20   3   5       27.88       17.58     8.28 <
 -19   3   5       23.21       18.17    10.06 <
 -18   3   5       92.28       89.35     2.56 o
 -17   3   5       40.17       33.35     5.62 o
 -16   3   5       61.76       64.54     3.54 o
 -15   3   5      231.52      237.64     2.62 o
 -14   3   5      191.27      193.12     2.29 o
 -13   3   5      139.64      137.01     2.03 o
 -12   3   5      376.52      383.85     3.88 o
 -11   3   5      248.74      249.88     2.69 o
 -10   3   5      131.67      123.22     1.86 o
  -9   3   5      398.62      399.24     4.08 o
  -8   3   5      359.78      354.73     3.69 o
  -7   3   5      121.86      113.00     1.71 o
  -6   3   5      273.33      269.56     2.86 o
  -5   3   5      332.33      330.15     3.40 o
  -4   3   5      166.54      161.97     1.86 o
  -3   3   5      440.68      431.73     4.45 o
  -2   3   5      159.48      150.13     1.76 o
  -1   3   5      146.63      143.87     1.67 o
   0   3   5      316.95      312.44     3.22 o
   1   3   5      246.28      242.65     2.53 o
   2   3   5      255.03      247.96     2.63 o
   3   3   5      624.15      629.67     6.27 o
   4   3   5       40.96       29.95     2.45 o
   5   3   5      356.42      353.81     3.63 o
   6   3   5      291.83      293.27     3.02 o
   7   3   5       23.61       14.57     5.18 <
   8   3   5       33.08       22.44     4.06 o
   9   3   5      273.26      275.74     2.88 o
  10   3   5      190.48      191.49     2.20 o
  11   3   5       64.38       57.98     2.50 o
  12   3   5      376.77      388.67     3.89 o
  13   3   5      126.18      128.25     2.14 o
  14   3   5       67.57       65.98     3.08 o
  15   3   5      174.58      177.63     2.28 o
  16   3   5       18.14       16.08    12.58 <
  17   3   5       55.97       50.23     4.07 o
  18   3   5       92.59       90.55     2.75 o
  19   3   5       27.79       22.43     8.94 <
  20   3   5       77.15       78.84     3.32 o
  21   3   5       80.67       75.45     3.36 o
  22   3   5       34.27       24.96     8.06 <
  23   3   5       67.76       61.51     4.27 o
  24   3   5      149.29      151.58     2.69 o
  25   3   5       33.68       27.77     9.49 <
  26   3   5       78.29       69.85     4.37 o
  27   3   5      137.64      140.70     5.41 o
 -30   4   5      130.52      132.69     7.71 o
 -29   4   5      116.77      111.02     3.23 o
 -28   4   5       51.43       32.93     6.00 o
 -27   4   5       40.51       18.01     7.39 <
 -26   4   5       41.44       25.91     6.93 <
 -25   4   5      119.34      120.76     2.66 o
 -24   4   5       76.54       78.51     3.65 o
 -23   4   5      179.93      182.32     2.52 o
 -22   4   5       80.30       75.68     3.18 o
 -21   4   5       17.21        2.46    14.99 <
 -20   4   5       54.61       51.99     4.24 o
 -19   4   5       65.37       62.73     3.42 o
 -18   4   5      161.03      161.87     2.31 o
 -17   4   5      114.64      113.87     2.41 o
 -16   4   5      130.46      131.09     2.25 o
 -15   4   5       37.81       32.89     5.49 o
 -14   4   5      112.63      112.02     2.17 o
 -13   4   5       22.45       11.09     8.01 <
 -12   4   5      280.80      282.54     3.00 o
 -11   4   5      273.43      276.71     2.93 o
 -10   4   5       32.47       19.24     5.45 <
  -9   4   5       52.45       51.70     3.11 o
  -8   4   5      165.37      161.77     1.98 o
  -7   4   5      365.86      369.06     3.74 o
  -6   4   5      117.47      109.59     1.68 o
  -5   4   5      459.87      459.94     4.65 o
  -4   4   5      247.89      238.39     2.59 o
  -3   4   5       94.50       87.97     1.48 o
  -2   4   5      229.44      228.97     2.41 o
  -1   4   5      124.14      121.86     1.51 o
   0   4   5      463.38      462.32     4.67 o
   1   4   5      283.57      274.28     2.91 o
   2   4   5      340.96      340.11     3.48 o
   3   4   5       71.36       67.87     1.56 o
   4   4   5       49.46       40.67     2.22 o
   5   4   5      173.15      174.53     1.95 o
   6   4   5       22.53       15.92     5.50 <
   7   4   5      282.61      285.03     2.94 o
   8   4   5       63.90       60.50     2.16 o
   9   4   5       47.52       46.10     3.17 o
  10   4   5       32.84       31.32     4.83 o
  11   4   5      229.01      235.30     2.53 o
  12   4   5       45.92       41.85     3.94 o
  13   4   5       92.32       89.78     2.41 o
  14   4   5       34.88       33.82     5.87 <
  15   4   5       37.98       39.02     5.53 o
  16   4   5      155.83      157.54     2.28 o
  17   4   5       36.53       29.92     6.31 <
  18   4   5      165.23      165.71     2.38 o
  19   4   5       33.10        7.04     7.84 <
  20   4   5       89.20       84.61     3.11 o
  21   4   5       20.02        1.63    13.34 <
  22   4   5       31.14       14.68     9.63 <
  23   4   5      122.85      123.27     2.81 o
  24   4   5       34.98        3.44    10.29 <
  25   4   5      126.99      122.77     3.06 o
  26   4   5       37.45        9.30     9.20 <
  27   4   5       27.27        3.83    27.50 <
 -29   5   5       59.80       54.61     6.04 o
 -28   5   5       62.50       52.43     5.42 o
 -27   5   5      138.48      132.97     2.96 o
 -26   5   5       23.43        5.39    14.14 <
 -25   5   5       43.71       40.21     6.15 o
 -24   5   5      123.44      122.36     2.60 o
 -23   5   5       62.95       60.56     4.07 o
 -22   5   5      192.88      198.41     2.50 o
 -21   5   5       20.58       17.95    11.55 <
 -20   5   5       24.53       15.07     9.51 <
 -19   5   5      374.35      389.27     3.93 o
 -18   5   5       17.04        4.31    13.59 <
 -17   5   5      223.37      226.63     2.65 o
 -16   5   5       88.75       87.05     2.69 o
 -15   5   5       51.65       51.64     4.02 o
 -14   5   5       49.14       47.72     3.93 o
 -13   5   5      403.36      413.39     4.16 o
 -12   5   5       15.19        7.31    11.71 <
 -11   5   5       46.22       39.66     3.79 o
 -10   5   5        4.83        5.80    36.14 <
  -9   5   5      100.74       97.08     1.89 o
  -8   5   5       75.87       72.13     1.98 o
  -7   5   5      332.65      334.23     3.41 o
  -6   5   5      204.02      204.99     2.21 o
  -5   5   5      528.51      534.55     5.34 o
  -4   5   5      265.75      268.53     2.77 o
  -3   5   5      259.13      260.09     2.69 o
  -2   5   5       43.37       32.09     2.30 o
  -1   5   5      305.00      309.81     3.13 o
   0   5   5       18.40        7.37     5.31 <
   1   5   5      190.14      188.74     2.06 o
   2   5   5      288.24      285.19     2.97 o
   3   5   5      371.70      371.40     3.77 o
   4   5   5      134.16      134.73     1.66 o
   5   5   5      436.69      450.73     4.42 o
   6   5   5      178.34      182.24     2.02 o
   7   5   5       56.20       48.86     2.30 o
   8   5   5      144.60      143.75     1.87 o
   9   5   5       86.33       85.89     1.97 o
  10   5   5      140.11      139.43     1.90 o
  11   5   5       26.69       20.53     6.29 <
  12   5   5       42.01       44.47     4.21 o
  13   5   5      330.14      342.09     3.46 o
  14   5   5       20.05        6.90    10.55 <
  15   5   5       92.29       90.52     2.55 o
  16   5   5       25.79        6.75     8.74 <
  17   5   5      261.66      264.21     2.94 o
  18   5   5       22.38        1.58    11.11 <
  19   5   5      172.63      169.67     2.46 o
  20   5   5       53.08       52.72     5.01 o
  21   5   5       28.61       17.95    10.63 <
  22   5   5       46.11       38.72     6.46 o
  23   5   5       85.73       88.05     3.82 o
  24   5   5       75.31       70.06     4.19 o
  25   5   5       79.21       72.58     4.18 o
  26   5   5       43.86       38.46     7.85 <
  27   5   5       80.90       79.40    15.70 <
 -29   6   5       46.22       38.65    11.63 <
 -28   6   5       33.45       24.85    12.22 <
 -27   6   5       28.00        8.69    12.61 <
 -26   6   5       43.51       37.67     7.38 <
 -25   6   5       20.14        2.27    17.65 <
 -24   6   5       35.17       30.85     8.47 <
 -23   6   5      101.67       97.93     2.84 o
 -22   6   5       64.78       57.57     3.67 o
 -21   6   5       72.22       72.82     3.33 o
 -20   6   5       18.55        6.73    12.23 <
 -19   6   5      162.91      161.67     2.35 o
 -18   6   5      101.27       98.35     2.58 o
 -17   6   5      191.53      193.69     2.44 o
 -16   6   5      119.76      119.05     2.33 o
 -15   6   5      248.89      253.54     2.79 o
 -14   6   5      107.62      104.19     2.26 o
 -13   6   5      248.73      253.08     2.74 o
 -12   6   5       27.80       28.72     6.40 <
 -11   6   5      298.37      306.87     3.14 o
 -10   6   5      144.35      141.97     1.98 o
  -9   6   5      133.48      135.69     1.85 o
  -8   6   5      162.48      160.11     1.94 o
  -7   6   5      277.02      277.48     2.89 o
  -6   6   5       51.51       51.71     2.38 o
  -5   6   5       71.02       66.31     1.80 o
  -4   6   5      116.42      107.67     1.66 o
  -3   6   5      105.48      100.24     1.63 o
  -2   6   5      259.19      265.26     2.73 o
  -1   6   5       62.07       57.91     1.93 o
   0   6   5      264.43      264.50     2.74 o
   1   6   5       91.15       83.88     1.54 o
   2   6   5      217.61      218.18     2.30 o
   3   6   5       76.44       71.35     1.58 o
   4   6   5       48.23       46.90     2.29 o
   5   6   5       38.73       33.96     3.02 o
   6   6   5       21.18       14.90     5.59 <
   7   6   5      138.75      136.16     1.76 o
   8   6   5       88.51       88.66     1.84 o
   9   6   5      194.96      196.30     2.23 o
  10   6   5       16.13        7.85    10.09 <
  11   6   5      107.50      105.97     2.02 o
  12   6   5      140.94      141.40     2.04 o
  13   6   5      260.72      271.03     2.84 o
  14   6   5       91.68       84.99     2.47 o
  15   6   5       77.84       71.22     2.88 o
  16   6   5       36.69       30.00     6.09 o
  17   6   5      132.19      131.71     2.37 o
  18   6   5      111.10      113.32     2.67 o
  19   6   5       73.55       70.95     3.78 o
  20   6   5       22.63       12.11    13.59 <
  21   6   5       37.29       30.99     8.08 <
  22   6   5      147.38      147.14     2.77 o
  23   6   5       37.36       31.23     8.36 <
  24   6   5       85.30       81.29     4.14 o
  25   6   5       40.86       37.07     9.04 <
  26   6   5       57.61       45.32     8.99 o
  27   6   5        0.00        6.25   251.71 <
 -29   7   5       30.34        1.75    41.57 <
 -28   7   5       99.13       96.20     3.98 o
 -27   7   5       37.68       20.74    10.00 <
 -26   7   5       32.44       20.38    10.76 <
 -25   7   5       30.84       10.18    10.00 <
 -24   7   5       65.80       61.78     4.59 o
 -23   7   5      185.18      185.61     2.68 o
 -22   7   5       24.81        3.40    11.73 <
 -21   7   5       80.14       77.43     3.40 o
 -20   7   5       27.47       25.28    10.01 <
 -19   7   5      122.38      119.96     2.42 o
 -18   7   5       98.54       95.44     2.51 o
 -17   7   5      243.25      248.77     2.77 o
 -16   7   5       58.48       56.96     3.48 o
 -15   7   5      240.83      245.40     2.70 o
 -14   7   5       31.63       18.79     6.40 <
 -13   7   5       44.94       42.02     4.22 o
 -12   7   5      102.93      100.07     2.11 o
 -11   7   5       17.67        8.80     9.70 <
 -10   7   5      127.43      124.17     1.83 o
  -9   7   5      273.23      280.56     2.88 o
  -8   7   5       42.83       40.02     2.87 o
  -7   7   5       48.70       49.36     2.38 o
  -6   7   5       16.60       16.58     7.34 <
  -5   7   5      331.75      334.89     3.41 o
  -4   7   5       95.15       95.15     1.78 o
  -3   7   5       76.65       72.50     1.85 o
  -2   7   5      173.09      166.10     2.06 o
  -1   7   5      472.82      478.86     4.80 o
   0   7   5       71.55       66.67     1.82 o
   1   7   5      312.97      320.08     3.21 o
   2   7   5       74.59       71.28     1.74 o
   3   7   5      129.78      127.81     1.69 o
   4   7   5       54.32       45.33     2.25 o
   5   7   5      144.41      147.29     1.77 o
   6   7   5      109.72      109.95     1.72 o
   7   7   5      143.70      142.57     1.83 o
   8   7   5       98.56       98.09     1.83 o
   9   7   5      293.17      299.36     3.07 o
  10   7   5       23.36        6.35     7.23 <
  11   7   5       48.95       48.48     3.51 o
  12   7   5       83.88       87.44     2.46 o
  13   7   5      217.70      220.02     2.49 o
  14   7   5      106.75      105.35     2.47 o
  15   7   5       46.51       39.17     4.69 o
  16   7   5       74.21       76.81     3.33 o
  17   7   5      119.84      123.51     2.58 o
  18   7   5       87.99       83.64     3.19 o
  19   7   5      108.95      110.10     2.80 o
  20   7   5       44.75       43.51     6.43 o
  21   7   5      103.73      101.28     3.26 o
  22   7   5       47.30       46.05     7.10 o
  23   7   5      128.01      130.22     3.24 o
  24   7   5       37.08       16.93     9.52 <
  25   7   5       42.25       35.99     8.45 <
  26   7   5       27.64       23.39    25.49 <
 -28   8   5       37.45       36.70    11.07 <
 -27   8   5       54.54       47.47     6.78 o
 -26   8   5       56.36       45.84     6.26 o
 -25   8   5       69.26       66.85     4.85 o
 -24   8   5       68.30       59.99     4.49 o
 -23   8   5      133.74      129.86     2.72 o
 -22   8   5       45.12       40.43     6.20 o
 -21   8   5       46.22       50.41     6.11 o
 -20   8   5       78.03       75.76     3.66 o
 -19   8   5      111.11      108.38     2.80 o
 -18   8   5      235.02      234.05     2.82 o
 -17   8   5       69.83       65.06     3.85 o
 -16   8   5      117.89      116.77     2.44 o
 -15   8   5       17.77        2.81    12.08 <
 -14   8   5      102.81      100.83     2.31 o
 -13   8   5      134.06      131.33     2.08 o
 -12   8   5       83.19       81.92     2.24 o
 -11   8   5      276.57      278.28     2.93 o
 -10   8   5      124.20      122.25     1.85 o
  -9   8   5      180.43      183.53     2.13 o
  -8   8   5       82.71       80.73     2.01 o
  -7   8   5       50.04       49.14     2.78 o
  -6   8   5      190.54      189.14     2.14 o
  -5   8   5      120.48      116.42     1.68 o
  -4   8   5      203.11      199.77     2.27 o
  -3   8   5       31.99       26.02     4.92 o
  -2   8   5       94.73       92.07     1.91 o
  -1   8   5      109.08      105.96     1.96 o
   0   8   5      383.71      392.17     3.93 o
   1   8   5       23.43       14.86     5.07 <
   2   8   5      135.99      135.40     1.71 o
   3   8   5       17.70        7.05     6.86 <
   4   8   5      137.43      135.79     1.75 o
   5   8   5      168.34      166.60     1.97 o
   6   8   5      128.67      126.74     1.76 o
   7   8   5      186.78      189.58     2.13 o
   8   8   5       42.15       36.96     3.87 o
   9   8   5       40.45       36.65     4.56 o
  10   8   5       46.48       42.58     4.23 o
  11   8   5      149.10      146.83     2.11 o
  12   8   5      224.46      225.68     2.58 o
  13   8   5       78.39       76.41     2.84 o
  14   8   5      189.11      191.63     2.42 o
  15   8   5       94.43       95.10     2.74 o
  16   8   5       26.09        3.48     9.24 <
  17   8   5       71.20       68.17     3.74 o
  18   8   5      130.67      131.76     2.82 o
  19   8   5       82.47       77.54     3.85 o
  20   8   5       48.57       38.37     6.52 o
  21   8   5       29.19       10.48    12.24 <
  22   8   5       73.66       70.59     4.67 o
  23   8   5       33.55       24.16    10.87 <
  24   8   5       92.30       90.66     4.41 o
  25   8   5       47.58       31.79     8.15 <
  26   8   5       19.07        2.29    45.79 <
 -28   9   5       37.74       24.64    14.58 <
 -27   9   5       31.72       21.27    11.44 <
 -26   9   5       87.82       87.87     4.19 o
 -25   9   5       76.48       75.72     4.48 o
 -24   9   5       97.15       94.10     3.66 o
 -23   9   5       54.97       51.98     5.79 o
 -22   9   5       54.10       50.46     5.15 o
 -21   9   5       76.11       74.39     3.88 o
 -20   9   5       38.38       35.11     7.27 <
 -19   9   5       45.07       38.33     5.76 o
 -18   9   5      112.72      110.25     2.70 o
 -17   9   5      142.78      144.10     2.49 o
 -16   9   5      134.83      136.91     2.46 o
 -15   9   5      133.15      131.23     2.43 o
 -14   9   5      106.74      107.47     2.54 o
 -13   9   5       34.66       29.05     6.25 <
 -12   9   5      243.09      250.34     2.75 o
 -11   9   5      283.42      286.11     3.04 o
 -10   9   5       31.51       25.31     5.50 <
  -9   9   5      328.95      335.62     3.42 o
  -8   9   5      198.06      198.38     2.27 o
  -7   9   5      274.96      277.54     2.90 o
  -6   9   5      311.59      312.34     3.23 o
  -5   9   5       44.93       41.49     3.74 o
  -4   9   5       45.01       39.16     3.67 o
  -3   9   5      136.64      135.50     1.93 o
  -2   9   5      123.88      118.39     1.90 o
  -1   9   5      208.30      212.15     2.36 o
   0   9   5       47.80       41.02     2.94 o
   1   9   5      130.07      125.92     1.87 o
   2   9   5       19.77       10.09     7.86 <
   3   9   5       78.45       76.94     1.96 o
   4   9   5      270.28      270.11     2.88 o
   5   9   5       20.57       10.03     8.15 <
   6   9   5      387.10      398.17     4.00 o
   7   9   5      256.74      259.97     2.80 o
   8   9   5      273.69      277.20     2.96 o
   9   9   5      295.54      299.71     3.17 o
  10   9   5       14.25       13.78    14.54 <
  11   9   5      125.70      122.62     2.23 o
  12   9   5      135.58      139.81     2.22 o
  13   9   5       40.45       35.89     5.51 o
  14   9   5       93.83       94.48     2.77 o
  15   9   5       53.77       52.50     4.77 o
  16   9   5      107.28      109.78     2.76 o
  17   9   5       28.80        9.26     9.71 <
  18   9   5       29.38       22.40    10.11 <
  19   9   5       53.13       47.44     6.18 o
  20   9   5       71.90       71.46     4.60 o
  21   9   5       97.91       98.52     3.80 o
  22   9   5       34.83       26.05    10.07 <
  23   9   5      113.47      108.65     4.04 o
  24   9   5       98.09       92.54     4.92 o
  25   9   5       33.44       37.87    26.78 <
 -28  10   5      148.49      152.37     8.41 o
 -27  10   5       52.03       38.75     8.97 <
 -26  10   5      176.54      175.96     3.20 o
 -25  10   5       39.33        8.18     9.21 <
 -24  10   5       79.26       71.16     4.29 o
 -23  10   5       24.22       19.00    14.65 <
 -22  10   5       23.44        4.83    14.63 <
 -21  10   5       24.89       26.57    13.48 <
 -20  10   5       21.40       23.68    13.24 <
 -19  10   5       42.71       36.92     6.14 o
 -18  10   5       48.03       47.90     5.53 o
 -17  10   5      134.74      133.20     2.53 o
 -16  10   5       20.19        6.62    12.34 <
 -15  10   5      252.33      259.09     2.92 o
 -14  10   5      178.68      178.79     2.47 o
 -13  10   5      193.69      192.15     2.45 o
 -12  10   5       50.95       48.38     4.13 o
 -11  10   5      112.76      113.41     2.33 o
 -10  10   5      151.78      150.20     2.28 o
  -9  10   5       10.95        4.21    21.22 <
  -8  10   5       80.48       79.58     2.79 o
  -7  10   5       66.33       61.35     2.94 o
  -6  10   5      171.95      171.71     2.18 o
  -5  10   5       65.51       60.00     2.81 o
  -4  10   5      364.37      372.39     3.79 o
  -3  10   5      287.07      293.47     3.07 o
  -2  10   5      257.49      263.44     2.84 o
  -1  10   5      143.46      142.67     2.07 o
   0  10   5      198.53      196.92     2.38 o
   1  10   5       20.44        1.57     8.86 <
   2  10   5      336.91      347.43     3.53 o
   3  10   5       52.42       46.19     3.52 o
   4  10   5      404.84      417.60     4.18 o
   5  10   5       44.12       45.20     4.70 o
   6  10   5       88.76       87.47     2.69 o
   7  10   5       72.09       67.17     3.30 o
   8  10   5       68.17       58.68     3.49 o
   9  10   5       97.46       93.27     2.74 o
  10  10   5      108.23      108.18     2.69 o
  11  10   5       78.21       74.04     3.52 o
  12  10   5       17.42        8.75    14.55 <
  13  10   5      211.41      213.38     2.72 o
  14  10   5      131.10      133.28     2.61 o
  15  10   5      172.44      171.41     2.70 o
  16  10   5       31.04       28.58     9.86 <
  17  10   5      104.25      100.97     3.35 o
  18  10   5       81.51       77.00     4.19 o
  19  10   5       26.39        0.43    14.37 <
  20  10   5       61.27       52.96     6.07 o
  21  10   5       57.33       50.35     7.69 o
  22  10   5       31.11       25.90    13.81 <
  23  10   5       28.11       19.12    18.02 <
  24  10   5       56.98       46.10     8.65 o
  25  10   5       45.18       21.66    29.25 <
 -27  11   5       49.39       43.68    12.54 <
 -26  11   5       59.55       50.32     6.62 o
 -25  11   5       93.08       89.66     4.33 o
 -24  11   5       49.28       45.21     8.12 o
 -23  11   5       26.22       13.59    15.90 <
 -22  11   5      182.45      191.57     3.15 o
 -21  11   5       95.72       92.56     4.01 o
 -20  11   5      128.85      130.84     3.38 o
 -19  11   5       64.78       59.31     5.36 o
 -18  11   5       68.04       64.12     4.47 o
 -17  11   5       22.20       11.34    12.44 <
 -16  11   5      159.26      157.23     2.67 o
 -15  11   5       18.40        2.17    15.02 <
 -14  11   5       40.64       40.13     6.60 o
 -13  11   5       60.23       54.02     3.96 o
 -12  11   5      215.69      216.10     2.65 o
 -11  11   5       28.61       19.37     8.17 <
 -10  11   5      205.14      204.82     2.60 o
  -9  11   5      162.14      162.55     2.41 o
  -8  11   5      143.76      145.95     2.42 o
  -7  11   5      237.18      239.08     2.86 o
  -6  11   5       85.22       80.40     2.99 o
  -5  11   5       16.20        4.94    14.11 <
  -4  11   5      276.12      281.21     3.08 o
  -3  11   5       19.36        8.91     9.79 <
  -2  11   5      428.75      445.37     4.49 o
  -1  11   5       60.10       55.55     4.11 o
   0  11   5       16.03        0.51    14.54 <
   1  11   5       98.31       97.97     2.57 o
   2  11   5      296.96      300.95     3.21 o
   3  11   5       16.30       19.06    12.95 <
   4  11   5       96.37       91.25     2.45 o
   5  11   5       27.59       18.49     7.81 <
   6  11   5       92.54       87.71     2.50 o
   7  11   5       58.47       59.94     3.94 o
   8  11   5       28.33       24.68     8.06 <
   9  11   5      115.64      113.43     2.53 o
  10  11   5      197.00      202.20     2.60 o
  11  11   5       29.94       26.40     8.89 <
  12  11   5      137.15      135.19     2.52 o
  13  11   5       23.68       15.55    10.84 <
  14  11   5       73.91       63.64     3.81 o
  15  11   5       44.75       45.82     6.44 o
  16  11   5      189.03      187.11     2.97 o
  17  11   5      132.27      129.42     3.17 o
  18  11   5       76.63       77.22     5.03 o
  19  11   5       65.14       59.07     6.30 o
  20  11   5      194.18      198.32     3.28 o
  21  11   5       87.67       81.28     5.27 o
  22  11   5       84.77       84.65     5.25 o
  23  11   5       60.29       60.65     7.73 o
  24  11   5       40.97       34.59    17.47 <
 -26  12   5       43.72       36.72    16.73 <
 -25  12   5       34.25       10.92    14.17 <
 -24  12   5       45.84       38.56     9.76 <
 -23  12   5       34.37       18.34    12.70 <
 -22  12   5       44.32       37.42     9.55 <
 -21  12   5       93.66       89.66     4.20 o
 -20  12   5       74.31       72.40     5.07 o
 -19  12   5       54.50       45.27     6.68 o
 -18  12   5       87.46       81.96     3.97 o
 -17  12   5       60.68       56.15     5.46 o
 -16  12   5       46.87       38.24     6.17 o
 -15  12   5       49.73       41.09     5.66 o
 -14  12   5       46.93       40.63     5.97 o
 -13  12   5       22.52        3.29    12.16 <
 -12  12   5       84.88       86.43     2.99 o
 -11  12   5       51.66       49.34     5.12 o
 -10  12   5       23.79       16.71    10.99 <
  -9  12   5       67.16       61.16     3.90 o
  -8  12   5       86.83       84.06     3.14 o
  -7  12   5       59.54       58.05     4.54 o
  -6  12   5       83.20       83.38     3.14 o
  -5  12   5       96.05       92.43     3.43 o
  -4  12   5       38.38       28.96    10.29 <
  -3  12   5       64.54       58.13     5.42 o
  -2  12   5       14.57        1.02    23.84 <
  -1  12   5       50.93       42.98     6.65 o
   0  12   5       50.24       49.21     5.20 o
   1  12   5       75.94       73.87     3.16 o
   2  12   5      101.49      102.18     2.55 o
   3  12   5      155.52      153.40     2.26 o
   4  12   5       91.90       90.50     2.70 o
   5  12   5       53.02       47.98     4.13 o
   6  12   5       92.52       89.43     2.74 o
   7  12   5       23.34        8.60     9.86 <
   8  12   5       53.48       47.33     4.47 o
   9  12   5       50.54       44.06     4.95 o
  10  12   5       63.62       55.07     4.04 o
  11  12   5      126.90      128.79     2.68 o
  12  12   5       64.74       59.25     4.21 o
  13  12   5       45.16       32.40     6.25 o
  14  12   5       20.95        8.40    13.87 <
  15  12   5       22.42        3.45    13.82 <
  16  12   5       20.99        2.45    16.92 <
  17  12   5       47.22       38.90     8.17 <
  18  12   5       37.71       29.16    10.58 <
  19  12   5       50.49       41.14     8.15 o
  20  12   5       69.62       58.39     6.23 o
  21  12   5       48.90       34.86     9.54 <
  22  12   5       46.50        8.31    10.56 <
  23  12   5       26.92       18.30    22.80 <
 -25  13   5       41.40       37.71    15.18 <
 -24  13   5       27.46       10.78    19.05 <
 -23  13   5       28.01       10.29    18.52 <
 -22  13   5       93.75       86.43     6.33 o
 -21  13   5       51.23       38.80    11.03 <
 -20  13   5      227.77      233.74     3.65 o
 -19  13   5       33.87       26.57    15.22 <
 -18  13   5       70.78       71.59     6.45 o
 -17  13   5       16.93       13.31    24.32 <
 -16  13   5       49.09       38.58     8.65 <
 -15  13   5       67.12       54.23     5.69 o
 -14  13   5       81.27       74.64     5.16 o
 -13  13   5       30.26        6.16    10.84 <
 -12  13   5      285.84      286.50     3.31 o
 -11  13   5       23.99       19.52    11.58 <
 -10  13   5      188.21      189.07     2.67 o
  -9  13   5      107.83      104.91     3.10 o
  -8  13   5       46.06       48.61     5.93 o
  -7  13   5      121.36      122.99     3.58 o
  -6  13   5       25.98       22.40    13.61 <
  -5  13   5      159.62      157.65     3.13 o
  -4  13   5      145.19      143.36     3.66 o
  -3  13   5       89.15       83.90     5.11 o
  -2  13   5      241.82      245.15     3.50 o
  -1  13   5       97.48       96.80     3.80 o
   0  13   5       60.34       55.74     6.56 o
   1  13   5       55.66       53.01     5.71 o
   2  13   5      171.06      173.38     2.69 o
   3  13   5      153.88      151.51     2.34 o
   4  13   5      162.64      161.29     2.48 o
   5  13   5        0.00        7.32   115.38 <
   6  13   5      103.81      101.47     3.11 o
   7  13   5       37.79       37.46     8.11 <
   8  13   5       69.91       69.57     4.20 o
   9  13   5       41.95       39.09     7.16 <
  10  13   5      246.95      250.09     3.10 o
  11  13   5       36.77       23.68     8.53 <
  12  13   5      229.00      228.74     3.06 o
  13  13   5       50.76       46.33     6.04 o
  14  13   5       29.62       11.10    11.92 <
  15  13   5       28.78       16.24    13.01 <
  16  13   5       21.39        8.37    19.29 <
  17  13   5       78.53       81.06     5.97 o
  18  13   5       61.96       60.39     7.68 o
  19  13   5       95.71       95.56     5.60 o
  20  13   5      155.35      145.13     4.16 o
  21  13   5       45.95       36.05    11.29 <
  22  13   5       60.80       64.09    10.41 <
 -25  14   5       27.13       39.25    44.23 <
 -24  14   5       82.04       76.62     7.03 o
 -23  14   5       42.48       46.64    14.43 <
 -22  14   5       22.79        5.93    25.99 <
 -21  14   5       60.02       46.23     9.07 o
 -20  14   5       38.24       21.81    13.83 <
 -19  14   5       47.08       25.16    12.86 <
 -18  14   5       15.05       25.29    32.81 <
 -17  14   5      172.18      173.55     3.79 o
 -16  14   5       20.63        6.78    21.85 <
 -15  14   5      151.71      141.44     3.40 o
 -14  14   5       70.18       60.41     6.15 o
 -13  14   5      126.86      125.59     4.18 o
 -12  14   5      128.60      123.75     3.57 o
 -11  14   5       48.31       38.15     7.18 o
 -10  14   5       26.95       20.38    13.79 <
  -9  14   5      127.98      127.13     3.30 o
  -8  14   5       15.66        3.32    21.94 <
  -7  14   5      191.81      193.00     3.20 o
  -6  14   5       54.60       51.80     6.86 o
  -5  14   5       24.45        6.24    15.94 <
  -4  14   5      224.38      225.70     3.55 o
  -3  14   5      253.15      262.42     3.62 o
  -2  14   5      136.35      137.59     3.76 o
  -1  14   5      158.53      164.33     4.07 o
   0  14   5      143.39      141.81     4.11 o
   1  14   5       94.13       93.78     4.88 o
   2  14   5      168.46      170.31     2.99 o
   3  14   5       61.26       57.21     5.59 o
   4  14   5      160.00      159.13     3.08 o
   5  14   5      127.46      131.02     3.35 o
   6  14   5       46.36       45.31     6.38 o
   7  14   5      209.72      205.65     2.94 o
   8  14   5       30.98       26.15    10.30 <
   9  14   5       40.84       37.93     8.22 <
  10  14   5       29.52        7.82    11.97 <
  11  14   5       24.32       14.38    16.30 <
  12  14   5       42.36       40.82     9.67 <
  13  14   5       83.60       77.75     5.19 o
  14  14   5       57.62       50.89     7.78 o
  15  14   5      212.52      217.08     3.49 o
  16  14   5       58.72       63.36     8.89 o
  17  14   5      117.43      114.83     5.05 o
  18  14   5       35.73       46.21    16.03 <
  19  14   5       33.01       15.46    17.02 <
  20  14   5        8.26       12.64    73.76 <
  21  14   5       94.08       85.25     9.33 o
 -23  15   5       62.99       43.00    12.09 <
 -22  15   5       40.70       20.99    15.98 <
 -21  15   5       70.54       67.28     9.42 o
 -20  15   5       47.54       19.67    13.63 <
 -19  15   5       26.35        5.10    29.00 <
 -18  15   5       45.52       41.45    12.33 <
 -17  15   5       63.25       60.63     9.10 o
 -16  15   5       55.47       38.99    11.85 <
 -15  15   5      119.90      113.06     5.34 o
 -14  15   5      140.82      133.42     7.57 o
 -13  15   5       59.85       58.43    14.06 <
 -12  15   5       81.31       82.64    11.99 o
 -11  15   5       88.83       84.98     7.00 o
 -10  15   5       61.64       61.96     8.15 o
  -9  15   5      209.44      205.88     3.31 o
  -8  15   5       54.49       46.54     6.60 o
  -7  15   5       72.41       68.77     5.52 o
  -6  15   5       94.42       92.86     4.48 o
  -5  15   5       67.06       61.62     6.06 o
  -4  15   5       31.55       13.17    12.64 <
  -3  15   5       25.57        4.06    16.88 <
  -2  15   5       26.17       12.00    19.52 <
  -1  15   5      149.53      155.21     4.29 o
   0  15   5       16.17       17.07    33.86 <
   1  15   5       36.79       23.02    13.17 <
   2  15   5       21.86       29.67    23.18 <
   3  15   5       47.77       44.66     7.52 o
   4  15   5      130.29      126.77     3.31 o
   5  15   5       73.49       68.85     5.07 o
   6  15   5      157.82      155.41     3.26 o
   7  15   5      198.11      194.59     3.74 o
   8  15   5      172.37      174.72     3.85 o
   9  15   5      208.08      209.57     3.48 o
  10  15   5       67.89       61.17     5.81 o
  11  15   5      110.33      109.15     4.09 o
  12  15   5       25.29        8.33    18.17 <
  13  15   5       28.61       17.81    14.89 <
  14  15   5       45.13       28.79     9.75 <
  15  15   5       20.45        1.40    24.68 <
  16  15   5       36.71       29.69    14.77 <
  17  15   5       26.01       27.43    22.22 <
  18  15   5       16.01       29.80    40.21 <
  19  15   5       26.08       40.62    28.09 <
  20  15   5       20.49       13.14    53.76 <
 -22  16   5       29.61        7.51    47.41 <
 -21  16   5       45.81       35.36    17.82 <
 -20  16   5       44.90       28.38    21.87 <
 -19  16   5       34.37       25.81    28.71 <
 -18  16   5      118.78      107.46     7.28 o
 -17  16   5       31.28       23.94    27.09 <
 -16  16   5       65.68       53.77    12.95 <
 -15  16   5       53.15       40.50    14.11 <
 -14  16   5       40.67       25.05    23.33 <
 -13  16   5      115.12      114.81     9.10 o
 -12  16   5       70.04       70.58    12.71 <
 -11  16   5      138.35      134.89     5.50 o
 -10  16   5      111.63      104.69     5.83 o
  -9  16   5       26.14       16.43    25.03 <
  -8  16   5       31.25       21.26    18.66 <
  -7  16   5      157.60      158.92     4.76 o
  -6  16   5      140.26      142.20     3.72 o
  -5  16   5       80.76       75.36     4.91 o
  -4  16   5       87.22       84.10     5.00 o
  -3  16   5       27.27        5.35    17.74 <
  -2  16   5       33.77        4.06    15.57 <
  -1  16   5       56.57       49.06     9.77 <
   0  16   5       42.82       35.52    12.25 <
   1  16   5       37.91       21.48    18.25 <
   2  16   5       39.19       40.22    17.73 <
   3  16   5       36.63       26.30    14.96 <
   4  16   5       39.35       38.63    13.87 <
   5  16   5      205.24      209.25     3.79 o
   6  16   5      103.00       92.34     4.74 o
   7  16   5      135.09      122.56     4.35 o
   8  16   5       76.56       69.00     6.87 o
   9  16   5       67.19       58.21     7.72 o
  10  16   5       77.21       71.20     6.68 o
  11  16   5       99.23       99.33     5.76 o
  12  16   5      121.20      120.84     4.98 o
  13  16   5       61.06       60.99     8.16 o
  14  16   5       29.69       25.71    17.92 <
  15  16   5       43.30       35.71    11.23 <
  16  16   5       32.30       16.30    16.86 <
  17  16   5       46.84       33.78    13.49 <
  18  16   5       36.19       37.86    19.24 <
  19  16   5       69.41       68.64    11.58 o
 -20  17   5       61.59       44.11    16.58 <
 -19  17   5       91.26       69.87    11.35 o
 -18  17   5       90.88       77.06     9.91 o
 -17  17   5      112.22       95.97     7.67 o
 -16  17   5       73.51       56.99    11.42 o
 -15  17   5       44.21       48.77    19.32 <
 -14  17   5       97.22       95.64    10.84 o
 -13  17   5      122.09      117.51     8.48 o
 -12  17   5       98.62       93.67    10.21 o
 -11  17   5       50.49       46.80    13.90 <
 -10  17   5      104.84       99.96     6.88 o
  -9  17   5      139.07      136.40     5.72 o
  -8  17   5       31.62       14.79    20.02 <
  -7  17   5       27.19       30.38    25.01 <
  -6  17   5       85.27       77.73     7.26 o
  -5  17   5       15.34       14.39    41.75 <
  -4  17   5       76.34       73.07     5.75 o
  -3  17   5       98.20       99.52     6.19 o
  -2  17   5       55.75       43.14    10.16 <
  -1  17   5      304.40      312.16     4.38 o
   0  17   5       46.29       19.86    15.86 <
   1  17   5      285.43      293.14     4.96 o
   2  17   5       42.60       29.77    16.23 <
   3  17   5       70.50       67.55     9.43 o
   4  17   5        0.00       24.07   169.69 <
   5  17   5       28.00        5.23    25.00 <
   6  17   5       40.99       53.21    14.60 <
   7  17   5       59.66       63.50     9.84 o
   8  17   5       20.39        6.21    29.06 <
   9  17   5      165.96      166.74     4.65 o
  10  17   5      120.51      118.05     5.19 o
  11  17   5       12.53        7.20    44.39 <
  12  17   5       90.13       87.44     6.65 o
  13  17   5      112.81      105.74     5.69 o
  14  17   5      116.72      105.33     5.62 o
  15  17   5       49.98       50.02    14.71 <
  16  17   5       77.77       69.39    12.14 o
  17  17   5       95.49       88.81    10.55 o
  18  17   5        0.00       41.97   291.46 <
 -19  18   5       40.49       54.76    33.68 <
 -18  18   5       75.16       66.30    12.63 <
 -17  18   5       45.20       51.08    20.60 <
 -16  18   5       41.70        1.92    21.03 <
 -15  18   5       55.55       51.54    15.18 <
 -14  18   5      108.36      101.10     9.32 o
 -13  18   5       76.53       88.26    14.07 <
 -12  18   5       34.61       37.32    30.09 <
 -11  18   5       92.60       78.48    10.83 o
 -10  18   5       67.82       58.57    10.65 o
  -9  18   5       74.49       66.32     9.66 o
  -8  18   5       67.36       63.95     9.62 o
  -7  18   5      114.66      107.15     6.30 o
  -6  18   5      136.69      138.63     5.54 o
  -5  18   5       91.25       86.75     7.40 o
  -4  18   5      124.84      125.72     7.45 o
  -3  18   5       89.34       82.20     9.21 o
  -2  18   5       26.72       18.12    28.38 <
  -1  18   5       55.21       15.36    14.80 <
   0  18   5       69.80       63.32    11.10 o
   1  18   5       18.14        6.39    39.27 <
   2  18   5       52.91       55.59    14.03 <
   3  18   5       83.79       77.52     9.44 o
   4  18   5      119.92      118.92     7.14 o
   5  18   5      107.50      109.44     6.09 o
   6  18   5       36.01       27.54    17.23 <
   7  18   5       64.02       39.43    10.20 o
   8  18   5       34.95       22.09    17.77 <
   9  18   5       85.24       83.45     7.87 o
  10  18   5       26.19       25.59    24.43 <
  11  18   5       46.53       36.24    14.20 <
  12  18   5       38.95       16.50    17.50 <
  13  18   5       61.59       55.12    13.68 <
  14  18   5        0.00        8.14   208.12 <
  15  18   5       30.20        5.71    28.33 <
  16  18   5       74.03       60.54    16.80 <
 -17  19   5       47.63       33.68    22.56 <
 -16  19   5       60.82       46.71    14.84 <
 -15  19   5       56.62       40.79    16.18 <
 -14  19   5       30.65        7.59    39.22 <
 -13  19   5       75.45       54.56    14.50 <
 -12  19   5       48.19       46.64    22.39 <
 -11  19   5       60.84       45.48    15.59 <
 -10  19   5       11.87        2.76    62.61 <
  -9  19   5       65.04       63.46    11.98 <
  -8  19   5       51.21       35.30    14.93 <
  -7  19   5       31.04       30.93    22.77 <
  -6  19   5       55.84       42.56    12.52 <
  -5  19   5       94.78       79.10     9.43 o
  -4  19   5       58.39       48.65    14.97 <
  -3  19   5       82.16       88.00    10.33 o
  -2  19   5        0.00        8.51   200.77 <
  -1  19   5       50.22       45.89    17.41 <
   0  19   5        0.00        8.36   204.80 <
   1  19   5       57.72       59.29    13.84 <
   2  19   5       12.59        6.05    67.51 <
   3  19   5       60.53       56.34    13.66 <
   4  19   5       43.27       38.06    19.03 <
   5  19   5       49.68       54.02    16.48 <
   6  19   5       24.53        4.22    26.19 <
   7  19   5       24.09       21.08    28.23 <
   8  19   5       35.49        3.39    22.67 <
   9  19   5      102.07       95.51     7.12 o
  10  19   5       24.92       16.09    27.01 <
  11  19   5        0.00        0.59   215.99 <
  12  19   5       29.58       15.53    28.86 <
  13  19   5       56.18       58.67    14.81 <
  14  19   5       26.53       22.77    33.63 <
  15  19   5       43.17       25.27    20.92 <
 -15  20   5      139.02      121.75     8.09 o
 -14  20   5       92.73       87.48    10.07 o
 -13  20   5       55.74       23.85    20.48 <
 -12  20   5       43.66       31.80    24.90 <
 -11  20   5       33.03        7.68    31.71 <
 -10  20   5       73.29       39.89    13.78 <
  -9  20   5       43.39       36.05    17.29 <
  -8  20   5       54.22       30.22    14.24 <
  -7  20   5       48.53       40.37    16.18 <
  -6  20   5      127.72      114.52     7.85 o
  -5  20   5       84.56       76.18    10.64 o
  -4  20   5      139.33      136.73     7.02 o
  -3  20   5       28.96       42.41    31.72 <
  -2  20   5       27.10        9.39    31.46 <
  -1  20   5        0.00       10.86   265.46 <
   0  20   5       82.29       84.46    10.41 o
   1  20   5       14.23        8.70    62.52 <
   2  20   5       35.98       35.11    24.71 <
   3  20   5       51.99       21.64    16.87 <
   4  20   5       92.03       84.05     9.53 o
   5  20   5       57.26       47.19    14.90 <
   6  20   5       42.83       33.05    19.69 <
   7  20   5       58.35       55.09    11.99 <
   8  20   5       81.73       78.02    10.88 o
   9  20   5       48.54       55.92    16.72 <
  10  20   5       83.72       79.99    10.85 o
  11  20   5       46.00       35.10    19.19 <
  12  20   5       82.91       66.99    10.56 o
  13  20   5       37.69        5.71    36.13 <
 -13  21   5       47.34       11.57    30.58 <
 -12  21   5      111.48      110.83    10.71 o
 -11  21   5       24.40        8.42    46.78 <
 -10  21   5      110.76      110.59    10.34 o
  -9  21   5       39.05        6.88    20.50 <
  -8  21   5       55.01        8.37    13.55 <
  -7  21   5       35.56       33.93    26.63 <
  -6  21   5       67.04       60.46    13.91 <
  -5  21   5       86.96       82.19    10.82 o
  -4  21   5        0.00       25.06   215.22 <
  -3  21   5       96.53       92.17     9.98 o
  -2  21   5       43.57       23.66    20.37 <
  -1  21   5       63.98       64.25    14.58 <
   0  21   5       63.43       45.26    13.79 <
   1  21   5      136.47      129.24     7.23 o
   2  21   5       80.70       77.71    11.51 o
   3  21   5       91.87       97.58    10.63 o
   4  21   5       41.33       45.75    23.63 <
   5  21   5       96.63       80.23     9.69 o
   6  21   5       52.76       21.01    21.50 <
   7  21   5       34.91        2.69    35.40 <
   8  21   5       18.02       10.47    77.47 <
   9  21   5       33.15       24.39    25.93 <
  10  21   5      131.99      134.00    10.66 o
  11  21   5        0.00       13.47   252.08 <
  -9  22   5       38.63       16.44    30.77 <
  -8  22   5       86.01       91.50    12.89 o
  -7  22   5       58.13       44.42    17.88 <
  -6  22   5       74.54       70.43    13.87 <
  -5  22   5        0.00       12.26   230.73 <
  -4  22   5       39.76        5.07    25.00 <
  -3  22   5       38.24       19.63    26.45 <
  -2  22   5       76.23       73.23    12.48 o
  -1  22   5       26.59        5.82    49.42 <
   0  22   5       92.32       84.09    10.51 o
   1  22   5       31.59       18.64    30.75 <
   2  22   5       46.73       53.16    21.39 <
   3  22   5       92.53       73.80    14.84 o
   4  22   5       45.45        4.54    29.05 <
   5  22   5       89.25       97.68    12.50 o
  -6  23   5       55.76       59.25    33.25 <
  -5  23   5       31.85       24.85    58.77 <
  -4  23   5       55.62       59.10    32.16 <
  -3  23   5        0.00       32.67   294.42 <
  -2  23   5       74.65       73.77    22.05 <
  -1  23   5       39.66       45.46    40.55 <
 -30   0   6       61.32       63.33    11.22 <
 -29   0   6       35.60        4.74    13.32 <
 -28   0   6       33.83       19.23    13.33 <
 -27   0   6      136.08      134.76     3.57 o
 -26   0   6      176.27      176.60     3.36 o
 -25   0   6      148.64      146.63     3.29 o
 -24   0   6      128.53      128.74     3.41 o
 -23   0   6       46.36       49.57     7.82 <
 -22   0   6      149.14      151.44     3.09 o
 -21   0   6      133.09      130.40     3.00 o
 -20   0   6      216.47      222.64     2.93 o
 -19   0   6       49.66       47.89     6.04 o
 -18   0   6      130.04      127.98     2.84 o
 -17   0   6      219.34      225.21     2.91 o
 -16   0   6        9.68        7.56    39.17 <
 -15   0   6      452.15      467.46     4.76 o
 -14   0   6      412.60      417.57     4.37 o
 -13   0   6       77.60       74.42     3.77 o
 -12   0   6      382.48      397.34     4.09 o
 -11   0   6       63.11       64.09     3.91 o
 -10   0   6      240.92      236.28     2.81 o
  -9   0   6      520.42      524.53     5.33 o
  -8   0   6      344.29      341.86     3.63 o
  -7   0   6      573.61      565.20     5.82 o
  -6   0   6       22.83       21.20     6.90 <
  -5   0   6      318.39      309.67     3.32 o
  -4   0   6      248.31      249.43     2.72 o
  -3   0   6      543.71      543.49     5.50 o
  -2   0   6      437.99      430.35     4.46 o
  -1   0   6      458.15      452.38     4.66 o
   0   0   6      266.67      260.48     2.85 o
   1   0   6      277.05      271.30     2.95 o
   2   0   6      247.48      235.30     2.71 o
   3   0   6       93.85       96.90     2.01 o
   4   0   6      216.43      214.28     2.50 o
   5   0   6      442.81      445.69     4.58 o
   6   0   6       99.12       96.88     2.41 o
   7   0   6      193.85      193.79     2.41 o
   8   0   6      127.52      131.39     2.31 o
   9   0   6       69.37       66.90     3.30 o
  10   0   6      402.80      416.76     4.26 o
  11   0   6      218.77      218.37     2.79 o
  12   0   6      295.06      297.93     3.36 o
  13   0   6      195.62      197.72     2.71 o
  14   0   6      311.32      319.26     3.51 o
  15   0   6      479.88      503.91     5.04 o
  16   0   6       75.70       73.75     4.08 o
  17   0   6      162.80      159.49     2.81 o
  18   0   6      126.87      124.80     3.10 o
  19   0   6       94.07       97.72     3.97 o
  20   0   6      101.29       98.61     3.69 o
  21   0   6       88.52       87.15     4.61 o
  22   0   6       35.95       20.56    10.81 <
  23   0   6      100.70       98.36     4.12 o
  24   0   6       76.96       73.71     5.75 o
  25   0   6       15.19       17.44    32.16 <
  26   0   6       39.05       29.59    11.85 <
  27   0   6       59.70       63.28    10.66 <
 -30   1   6       39.30       17.43    11.56 <
 -29   1   6       29.37       12.65    10.81 <
 -28   1   6       28.36        4.04    12.58 <
 -27   1   6       64.42       62.64     4.55 o
 -26   1   6       52.70       46.05     5.36 o
 -25   1   6       78.34       76.20     3.66 o
 -24   1   6       21.36        6.21    12.68 <
 -23   1   6       31.05        4.07     8.94 <
 -22   1   6      125.22      121.85     2.48 o
 -21   1   6       50.01       37.10     4.94 o
 -20   1   6      294.36      301.92     3.21 o
 -19   1   6       27.83       16.95     8.45 <
 -18   1   6      126.42      125.95     2.25 o
 -17   1   6       25.70       17.30     8.60 <
 -16   1   6       25.43       21.25     8.54 <
 -15   1   6       73.64       69.30     3.06 o
 -14   1   6      145.67      148.00     2.12 o
 -13   1   6      163.23      163.32     2.14 o
 -12   1   6       29.23       19.40     5.69 <
 -11   1   6      196.92      200.39     2.27 o
 -10   1   6       96.02       91.65     1.97 o
  -9   1   6      340.70      343.11     3.54 o
  -8   1   6       92.22       90.45     1.83 o
  -7   1   6      428.89      434.34     4.35 o
  -6   1   6      264.29      257.09     2.75 o
  -5   1   6       54.56       54.30     2.02 o
  -4   1   6       98.14       99.58     1.47 o
  -3   1   6      214.71      205.27     2.26 o
  -2   1   6      229.15      223.09     2.39 o
  -1   1   6       36.48       28.53     2.53 o
   0   1   6       48.51       39.96     2.06 o
   1   1   6       44.21       33.32     2.33 o
   2   1   6      134.66      138.35     1.66 o
   3   1   6      217.77      218.26     2.33 o
   4   1   6      320.73      319.33     3.32 o
   5   1   6      196.07      192.13     2.21 o
   6   1   6      274.82      271.51     2.89 o
   7   1   6       18.25        7.09     8.04 <
   8   1   6      197.40      195.63     2.25 o
   9   1   6       59.44       59.22     2.75 o
  10   1   6      194.26      191.16     2.27 o
  11   1   6      184.09      186.28     2.22 o
  12   1   6      134.24      130.04     2.11 o
  13   1   6       55.66       55.18     3.61 o
  14   1   6       91.39       92.36     2.55 o
  15   1   6       79.85       79.71     2.92 o
  16   1   6       88.57       84.06     2.68 o
  17   1   6       30.72       16.03     7.35 <
  18   1   6       70.97       62.81     3.31 o
  19   1   6       77.13       74.59     3.23 o
  20   1   6       24.42       22.28    10.68 <
  21   1   6      157.28      163.15     2.53 o
  22   1   6       35.04       16.03     7.90 <
  23   1   6       76.40       74.15     3.90 o
  24   1   6       58.63       50.62     5.05 o
  25   1   6       50.46       46.56     6.15 o
  26   1   6       44.70       35.65     7.06 o
  27   1   6       15.32       30.09    38.95 <
 -30   2   6       75.90       65.98     6.62 o
 -29   2   6       77.40       68.71     4.10 o
 -28   2   6       81.82       73.38     3.78 o
 -27   2   6       49.78       42.92     5.81 o
 -26   2   6       36.65       11.62     8.11 <
 -25   2   6       67.02       68.23     4.18 o
 -24   2   6       46.20       45.82     5.61 o
 -23   2   6       26.92       23.20     9.59 <
 -22   2   6       90.60       92.11     2.84 o
 -21   2   6       24.47        5.51     9.95 <
 -20   2   6      135.42      134.31     2.28 o
 -19   2   6       91.37       93.10     2.59 o
 -18   2   6       56.14       55.47     3.88 o
 -17   2   6      217.99      220.06     2.55 o
 -16   2   6      197.60      202.24     2.41 o
 -15   2   6       35.08       31.35     5.97 <
 -14   2   6      104.76      104.12     2.24 o
 -13   2   6      152.07      152.17     2.09 o
 -12   2   6      189.79      190.51     2.23 o
 -11   2   6      216.98      216.35     2.41 o
 -10   2   6      101.26      104.12     1.93 o
  -9   2   6      204.37      202.90     2.32 o
  -8   2   6       85.89       78.01     1.94 o
  -7   2   6      268.37      269.63     2.82 o
  -6   2   6      109.79      104.79     1.61 o
  -5   2   6       92.34       83.71     1.53 o
  -4   2   6      225.03      215.12     2.37 o
  -3   2   6      129.93      120.22     1.60 o
  -2   2   6      202.73      198.70     2.17 o
  -1   2   6      107.81      107.82     1.46 o
   0   2   6      279.09      270.94     2.87 o
   1   2   6      435.38      432.70     4.40 o
   2   2   6      197.41      201.87     2.11 o
   3   2   6       34.63       26.60     3.01 o
   4   2   6      308.33      305.60     3.18 o
   5   2   6      308.31      310.39     3.18 o
   6   2   6      154.28      146.11     1.86 o
   7   2   6      313.24      317.39     3.25 o
   8   2   6       48.41       45.12     2.87 o
   9   2   6      177.18      176.94     2.12 o
  10   2   6       35.66       30.64     4.63 o
  11   2   6      153.65      155.79     2.06 o
  12   2   6      123.11      122.34     2.12 o
  13   2   6       55.33       51.58     3.72 o
  14   2   6       21.13       17.75    10.31 <
  15   2   6      111.39      107.55     2.30 o
  16   2   6       50.77       44.72     4.21 o
  17   2   6       40.21       35.63     5.56 o
  18   2   6       37.91       23.36     6.31 o
  19   2   6      189.87      189.60     2.53 o
  20   2   6      118.47      115.84     2.59 o
  21   2   6       29.27        8.24     8.95 <
  22   2   6       93.45       89.11     3.17 o
  23   2   6       92.36       87.82     3.38 o
  24   2   6       30.50        1.42    10.04 <
  25   2   6      136.18      134.82     2.84 o
  26   2   6       35.47       22.08     9.09 <
  27   2   6       29.95       28.04    25.47 <
 -30   3   6       90.22       86.71     6.90 o
 -29   3   6       93.48       89.28     3.48 o
 -28   3   6      104.43      107.12     3.13 o
 -27   3   6       35.75       30.49     8.04 <
 -26   3   6       50.82       40.82     5.45 o
 -25   3   6       20.34       10.97    14.35 <
 -24   3   6       75.62       73.77     3.68 o
 -23   3   6      132.14      133.44     2.54 o
 -22   3   6       92.58       91.48     2.88 o
 -21   3   6       95.28       94.03     2.75 o
 -20   3   6      216.70      219.80     2.62 o
 -19   3   6       88.52       85.86     2.69 o
 -18   3   6      131.85      135.40     2.37 o
 -17   3   6      221.54      225.61     2.62 o
 -16   3   6      113.35      112.26     2.29 o
 -15   3   6       23.18       17.53     8.77 <
 -14   3   6       83.34       77.46     2.53 o
 -13   3   6       78.44       76.12     2.42 o
 -12   3   6      103.88      105.62     2.00 o
 -11   3   6       69.34       67.05     2.55 o
 -10   3   6      160.86      163.20     2.01 o
  -9   3   6      392.82      398.08     4.02 o
  -8   3   6      272.01      267.94     2.87 o
  -7   3   6      117.20      116.80     1.72 o
  -6   3   6      297.63      296.23     3.09 o
  -5   3   6       60.90       56.74     2.23 o
  -4   3   6      103.17       97.38     1.55 o
  -3   3   6       51.80       47.76     1.96 o
  -2   3   6      108.45      102.28     1.54 o
  -1   3   6      295.20      293.67     3.02 o
   0   3   6      234.94      233.65     2.45 o
   1   3   6      228.05      228.31     2.39 o
   2   3   6      411.26      413.77     4.16 o
   3   3   6      123.60      110.33     1.62 o
   4   3   6      349.74      347.23     3.57 o
   5   3   6      124.30      120.43     1.65 o
   6   3   6       24.61       12.42     5.27 <
   7   3   6       75.99       74.33     1.91 o
   8   3   6       23.92       18.94     5.59 <
   9   3   6      141.20      138.51     1.87 o
  10   3   6      251.11      254.17     2.70 o
  11   3   6       12.80        8.87    13.74 <
  12   3   6      235.89      239.22     2.64 o
  13   3   6      174.69      173.07     2.22 o
  14   3   6       15.63       13.99    13.54 <
  15   3   6      125.08      126.49     2.23 o
  16   3   6       59.65       53.64     3.67 o
  17   3   6      103.91      105.02     2.53 o
  18   3   6       69.48       66.41     3.59 o
  19   3   6       26.40        3.32     9.80 <
  20   3   6       91.71       88.27     3.03 o
  21   3   6       65.91       64.73     4.14 o
  22   3   6       27.36       18.47    10.75 <
  23   3   6       79.16       78.85     3.68 o
  24   3   6      129.98      130.15     2.84 o
  25   3   6       31.86       10.28    11.11 <
  26   3   6       57.73       54.01     5.86 o
  27   3   6        0.00       16.19   215.32 <
 -30   4   6       60.13       57.95    13.36 <
 -29   4   6       29.41       10.20    12.41 <
 -28   4   6      133.85      128.64     2.80 o
 -27   4   6       41.43       35.95     7.00 <
 -26   4   6       88.88       81.73     3.29 o
 -25   4   6       70.65       60.09     3.99 o
 -24   4   6       32.40       17.85     8.20 <
 -23   4   6      139.24      140.90     2.49 o
 -22   4   6       25.57        8.53     9.98 <
 -21   4   6       77.20       74.33     3.23 o
 -20   4   6       60.56       53.60     3.80 o
 -19   4   6       52.98       45.56     4.42 o
 -18   4   6      100.14       99.09     2.60 o
 -17   4   6       23.30       13.49     9.72 <
 -16   4   6      165.73      163.76     2.29 o
 -15   4   6      259.75      269.01     2.88 o
 -14   4   6      265.99      268.21     2.90 o
 -13   4   6      249.58      253.40     2.77 o
 -12   4   6      143.68      142.48     2.09 o
 -11   4   6       79.20       71.87     2.49 o
 -10   4   6       97.33       93.63     2.11 o
  -9   4   6      134.16      133.27     1.88 o
  -8   4   6       58.96       55.34     2.57 o
  -7   4   6       20.44        3.78     7.02 <
  -6   4   6      435.46      444.11     4.42 o
  -5   4   6       43.44       36.14     2.80 o
  -4   4   6      341.39      342.32     3.50 o
  -3   4   6      162.05      160.00     1.84 o
  -2   4   6       23.39       16.72     4.20 <
  -1   4   6      522.43      527.35     5.26 o
   0   4   6       15.83        5.44     6.09 <
   1   4   6      439.47      441.72     4.45 o
   2   4   6      381.33      382.83     3.87 o
   3   4   6      327.35      319.39     3.35 o
   4   4   6      448.00      455.83     4.53 o
   5   4   6      138.17      132.20     1.73 o
   6   4   6      167.51      160.97     1.96 o
   7   4   6      133.56      132.41     1.78 o
   8   4   6      304.75      314.10     3.17 o
   9   4   6      338.51      343.63     3.50 o
  10   4   6       63.64       66.28     2.56 o
  11   4   6      153.62      151.68     2.05 o
  12   4   6       87.23       86.03     2.31 o
  13   4   6       47.93       50.75     4.08 o
  14   4   6       25.35       16.67     8.01 <
  15   4   6       68.11       66.53     3.05 o
  16   4   6      189.25      196.20     2.41 o
  17   4   6      127.07      127.21     2.37 o
  18   4   6      167.09      161.87     2.43 o
  19   4   6       38.28       29.84     6.42 <
  20   4   6       33.02       21.73     8.07 <
  21   4   6       26.88        8.97    10.63 <
  22   4   6      123.50      123.00     2.85 o
  23   4   6      113.24      112.09     3.12 o
  24   4   6       65.46       62.49     4.92 o
  25   4   6       84.67       72.93     4.04 o
  26   4   6      141.10      137.93     3.53 o
  27   4   6       34.14       35.81    28.66 <
 -30   5   6       51.89       39.36    23.63 <
 -29   5   6       35.37       20.51    10.18 <
 -28   5   6       51.41       47.05     6.47 o
 -27   5   6       47.65       36.73     6.84 o
 -26   5   6       86.63       85.00     3.56 o
 -25   5   6       29.26       24.17     9.26 <
 -24   5   6       45.60       38.36     5.81 o
 -23   5   6      135.25      135.10     2.54 o
 -22   5   6       98.51       95.72     2.85 o
 -21   5   6      118.47      117.25     2.48 o
 -20   5   6      171.74      172.39     2.36 o
 -19   5   6       46.21       39.30     4.89 o
 -18   5   6      133.32      131.19     2.35 o
 -17   5   6       25.44       18.13     8.88 <
 -16   5   6      204.33      204.23     2.48 o
 -15   5   6       65.53       60.58     3.26 o
 -14   5   6       38.38       34.81     5.06 o
 -13   5   6       12.06        5.74    16.10 <
 -12   5   6      157.62      155.24     2.13 o
 -11   5   6      214.54      216.98     2.47 o
 -10   5   6       23.67        8.87     7.08 <
  -9   5   6      110.84      106.80     1.88 o
  -8   5   6      122.38      120.74     1.77 o
  -7   5   6      330.82      330.25     3.40 o
  -6   5   6       86.67       89.05     1.91 o
  -5   5   6      217.91      224.29     2.37 o
  -4   5   6       69.99       69.17     1.89 o
  -3   5   6      152.13      148.38     1.80 o
  -2   5   6       45.31       40.43     2.60 o
  -1   5   6       41.12       37.93     2.63 o
   0   5   6       74.33       73.37     1.53 o
   1   5   6      234.39      228.88     2.47 o
   2   5   6      221.85      216.48     2.37 o
   3   5   6      184.18      185.60     2.03 o
   4   5   6      264.02      262.19     2.75 o
   5   5   6       29.16       22.29     4.17 o
   6   5   6      302.38      308.17     3.14 o
   7   5   6       68.75       64.67     2.22 o
   8   5   6      168.16      170.78     2.02 o
   9   5   6      167.13      166.69     2.05 o
  10   5   6       57.58       53.32     2.95 o
  11   5   6      107.60      110.50     2.03 o
  12   5   6       26.66       25.99     6.70 <
  13   5   6       37.85       36.17     5.36 o
  14   5   6       59.82       56.98     3.54 o
  15   5   6       56.42       55.71     3.81 o
  16   5   6      102.97      102.03     2.52 o
  17   5   6       74.40       72.20     3.26 o
  18   5   6       93.85       89.80     2.83 o
  19   5   6      145.88      146.48     2.46 o
  20   5   6       44.53       45.82     6.10 o
  21   5   6       94.05       94.29     3.32 o
  22   5   6       30.22        2.60    10.76 <
  23   5   6       45.77       37.12     6.57 o
  24   5   6       60.65       59.45     5.67 o
  25   5   6       76.27       69.40     4.73 o
  26   5   6       83.20       77.59     7.06 o
 -29   6   6      102.68       97.25     5.11 o
 -28   6   6       37.09       32.15     8.90 <
 -27   6   6      117.00      115.53     3.15 o
 -26   6   6       32.05       25.48    10.76 <
 -25   6   6       70.76       65.95     4.40 o
 -24   6   6      162.98      163.20     2.67 o
 -23   6   6      186.46      189.61     2.60 o
 -22   6   6       87.56       88.24     2.97 o
 -21   6   6       74.34       70.69     3.32 o
 -20   6   6      110.80      110.72     2.53 o
 -19   6   6       76.53       68.89     3.21 o
 -18   6   6      206.18      207.76     2.56 o
 -17   6   6       10.89        1.81    22.05 <
 -16   6   6       65.13       63.81     3.34 o
 -15   6   6       76.88       75.39     2.81 o
 -14   6   6      128.66      126.54     2.12 o
 -13   6   6       69.30       71.14     2.96 o
 -12   6   6       29.15       23.04     6.39 <
 -11   6   6      313.44      320.50     3.31 o
 -10   6   6      182.99      181.65     2.20 o
  -9   6   6      340.92      343.70     3.52 o
  -8   6   6       86.79       85.97     1.81 o
  -7   6   6       19.01        3.21     6.74 <
  -6   6   6      472.40      483.53     4.79 o
  -5   6   6      388.63      390.00     3.97 o
  -4   6   6      529.92      533.68     5.36 o
  -3   6   6       20.62       24.08     6.29 <
  -2   6   6      225.18      221.58     2.42 o
  -1   6   6       60.16       58.85     2.13 o
   0   6   6      486.99      496.15     4.92 o
   1   6   6       22.32       20.98     5.18 <
   2   6   6       53.32       49.21     2.30 o
   3   6   6       81.53       78.76     1.68 o
   4   6   6      233.85      235.08     2.47 o
   5   6   6       64.41       64.96     1.99 o
   6   6   6       98.00       93.71     1.77 o
   7   6   6      343.25      355.84     3.53 o
   8   6   6      253.12      259.30     2.70 o
   9   6   6      183.93      185.19     2.17 o
  10   6   6       20.48        4.82     8.72 <
  11   6   6       72.46       70.19     2.55 o
  12   6   6      339.82      352.59     3.56 o
  13   6   6      120.34      117.79     2.11 o
  14   6   6      240.70      245.28     2.72 o
  15   6   6      114.47      118.67     2.31 o
  16   6   6      159.39      159.52     2.32 o
  17   6   6       30.18       18.76     8.68 <
  18   6   6      221.09      227.84     2.75 o
  19   6   6       35.60       10.15     8.10 <
  20   6   6       23.12       10.23    14.38 <
  21   6   6       38.87       27.10     7.77 <
  22   6   6       64.70       68.75     5.31 o
  23   6   6       29.67       10.51    11.76 <
  24   6   6       43.42       28.85     8.03 <
  25   6   6       51.13       37.45     7.32 o
  26   6   6      103.70      101.52     7.14 o
 -29   7   6       30.97       31.03    41.22 <
 -28   7   6      129.52      131.24     3.29 o
 -27   7   6       36.66       22.48     9.37 <
 -26   7   6       66.87       58.95     4.76 o
 -25   7   6       46.38       45.46     6.44 o
 -24   7   6       33.42       16.43     8.79 <
 -23   7   6       73.16       69.03     4.03 o
 -22   7   6       29.68        7.51     9.77 <
 -21   7   6       23.61        7.21    11.52 <
 -20   7   6       98.72       96.01     2.83 o
 -19   7   6      190.42      190.59     2.52 o
 -18   7   6       33.53       26.23     7.14 <
 -17   7   6      302.58      309.84     3.28 o
 -16   7   6       96.72       96.77     2.53 o
 -15   7   6      156.79      156.36     2.23 o
 -14   7   6      173.05      170.78     2.24 o
 -13   7   6      135.86      132.99     2.14 o
 -12   7   6      333.75      344.28     3.50 o
 -11   7   6      156.49      154.54     2.03 o
 -10   7   6      357.88      365.62     3.69 o
  -9   7   6      135.15      133.13     1.85 o
  -8   7   6       87.84       84.81     1.91 o
  -7   7   6       52.88       51.10     2.62 o
  -6   7   6       77.91       77.12     1.88 o
  -5   7   6       91.52       90.93     1.82 o
  -4   7   6      158.09      158.16     1.93 o
  -3   7   6       23.83       18.07     5.62 <
  -2   7   6       52.44       49.26     2.52 o
  -1   7   6      262.47      270.57     2.78 o
   0   7   6      152.38      153.67     1.88 o
   1   7   6      264.88      267.94     2.76 o
   2   7   6      127.40      131.35     1.70 o
   3   7   6       22.63       13.78     5.31 <
   4   7   6       92.67       89.17     1.65 o
   5   7   6       88.66       89.18     1.75 o
   6   7   6       96.61       94.65     1.82 o
   7   7   6       73.54       69.57     2.17 o
   8   7   6      186.87      187.83     2.15 o
   9   7   6       29.01       20.79     5.71 <
  10   7   6      192.14      196.16     2.25 o
  11   7   6      243.31      247.92     2.68 o
  12   7   6      107.16      104.07     2.12 o
  13   7   6      307.10      313.85     3.30 o
  14   7   6      118.90      115.16     2.49 o
  15   7   6      178.84      178.87     2.47 o
  16   7   6       94.83       91.83     2.90 o
  17   7   6       24.96        5.50    11.06 <
  18   7   6      113.89      110.03     3.02 o
  19   7   6       59.00       55.62     5.19 o
  20   7   6       89.89       87.06     3.80 o
  21   7   6       77.60       77.19     4.37 o
  22   7   6       26.77       13.94    14.17 <
  23   7   6       42.87       45.81     8.45 <
  24   7   6       54.92       52.84     7.07 o
  25   7   6       30.73       23.60    14.17 <
  26   7   6       60.92       44.22    18.53 <
 -29   8   6       31.99        7.19    42.81 <
 -28   8   6       47.22       40.74     8.15 <
 -27   8   6      102.25      102.34     3.87 o
 -26   8   6       29.68       24.00    11.88 <
 -25   8   6       83.46       79.22     3.97 o
 -24   8   6       44.05       42.57     6.74 o
 -23   8   6       33.36       36.50     8.68 <
 -22   8   6       53.09       52.65     5.34 o
 -21   8   6      173.15      172.99     2.65 o
 -20   8   6       62.76       61.76     4.32 o
 -19   8   6      197.61      201.54     2.63 o
 -18   8   6       31.24       23.73     8.16 <
 -17   8   6      194.32      197.06     2.55 o
 -16   8   6       92.11       91.31     2.62 o
 -15   8   6       11.16        3.72    18.30 <
 -14   8   6       82.93       79.58     2.66 o
 -13   8   6       64.02       60.59     3.27 o
 -12   8   6      205.28      205.58     2.39 o
 -11   8   6       79.00       78.05     2.50 o
 -10   8   6      361.57      369.36     3.74 o
  -9   8   6      149.12      148.50     1.98 o
  -8   8   6      259.86      259.56     2.78 o
  -7   8   6       31.59       24.49     4.28 o
  -6   8   6      108.88      108.60     1.78 o
  -5   8   6      149.92      149.21     1.92 o
  -4   8   6      151.89      152.72     1.94 o
  -3   8   6       60.38       55.17     2.67 o
  -2   8   6      366.35      372.12     3.81 o
  -1   8   6       27.68       18.64     4.78 <
   0   8   6      194.75      199.75     2.15 o
   1   8   6       88.14       89.06     1.76 o
   2   8   6       95.19       95.55     1.65 o
   3   8   6      329.75      335.12     3.39 o
   4   8   6      249.78      251.40     2.64 o
   5   8   6      403.44      412.00     4.11 o
   6   8   6       92.47       91.62     1.85 o
   7   8   6      283.34      289.01     2.98 o
   8   8   6      129.76      126.36     1.98 o
   9   8   6      129.09      125.20     2.02 o
  10   8   6      130.79      131.20     2.09 o
  11   8   6      154.50      153.77     2.15 o
  12   8   6      187.24      191.21     2.37 o
  13   8   6       44.58       41.29     5.02 o
  14   8   6      108.62      108.92     2.80 o
  15   8   6       97.90      100.35     2.93 o
  16   8   6       33.48       31.64     8.38 <
  17   8   6       57.91       51.46     4.96 o
  18   8   6       47.05       39.49     6.54 o
  19   8   6       94.28       84.87     3.67 o
  20   8   6      177.18      177.57     2.86 o
  21   8   6       29.66       17.43    12.05 <
  22   8   6      155.30      150.58     3.16 o
  23   8   6       45.88       48.73     8.88 <
  24   8   6       68.91       66.08     5.72 o
  25   8   6       27.20       22.34    25.38 <
 -28   9   6       48.81       36.44    10.32 <
 -27   9   6       71.71       67.41     5.16 o
 -26   9   6       51.91       47.60     6.63 o
 -25   9   6       99.19       93.81     3.70 o
 -24   9   6       84.87       82.91     3.98 o
 -23   9   6       57.88       49.87     4.96 o
 -22   9   6       32.75       29.53     9.05 <
 -21   9   6       31.33       23.53     9.13 <
 -20   9   6       37.42       27.63     7.48 <
 -19   9   6      108.97      108.68     2.80 o
 -18   9   6       84.31       85.50     3.36 o
 -17   9   6       23.17       16.66    11.06 <
 -16   9   6      135.68      136.35     2.46 o
 -15   9   6      132.54      132.46     2.41 o
 -14   9   6      121.73      118.80     2.45 o
 -13   9   6      132.64      130.00     2.25 o
 -12   9   6       99.57       97.17     2.25 o
 -11   9   6       30.62       29.53     5.93 <
 -10   9   6       46.15       41.46     4.04 o
  -9   9   6      128.82      131.25     2.03 o
  -8   9   6       32.45       28.82     5.08 o
  -7   9   6       12.73        4.56    12.72 <
  -6   9   6       19.48       18.02     8.98 <
  -5   9   6      331.65      337.14     3.47 o
  -4   9   6      179.66      181.32     2.21 o
  -3   9   6      118.69      115.38     2.02 o
  -2   9   6      346.46      356.83     3.62 o
  -1   9   6       25.68       21.55     7.05 <
   0   9   6      162.14      166.02     2.05 o
   1   9   6       20.58       16.85     7.45 <
   2   9   6       71.13       69.31     2.25 o
   3   9   6      248.23      254.33     2.66 o
   4   9   6       88.39       90.19     2.17 o
   5   9   6      294.58      300.85     3.13 o
   6   9   6      186.35      191.05     2.29 o
   7   9   6      138.04      143.07     2.09 o
   8   9   6      107.16      109.27     2.17 o
   9   9   6      168.48      167.72     2.24 o
  10   9   6       90.35       90.52     2.60 o
  11   9   6       14.11        2.24    15.74 <
  12   9   6       62.14       61.70     3.63 o
  13   9   6      169.76      174.01     2.41 o
  14   9   6      134.56      135.00     2.40 o
  15   9   6       44.25       34.52     5.88 o
  16   9   6       94.52       97.14     3.07 o
  17   9   6       45.24       44.65     6.23 o
  18   9   6       26.31       12.32    11.68 <
  19   9   6       97.97       97.49     3.46 o
  20   9   6       74.69       75.78     4.63 o
  21   9   6       98.03       87.82     3.96 o
  22   9   6       27.96       12.98    15.14 <
  23   9   6       87.74       82.56     4.87 o
  24   9   6       43.22        1.70    11.78 <
 -28  10   6        0.00       32.49   235.91 <
 -27  10   6       35.00       29.99    13.89 <
 -26  10   6       71.06       62.11     5.60 o
 -25  10   6       36.04       15.30    11.54 <
 -24  10   6       51.87       48.61     7.14 o
 -23  10   6       37.91       25.06     9.88 <
 -22  10   6       54.43       51.37     6.55 o
 -21  10   6       96.60      100.42     3.42 o
 -20  10   6       49.29       47.20     5.76 o
 -19  10   6       48.32       46.80     5.32 o
 -18  10   6       19.91       14.76    15.03 <
 -17  10   6      128.97      126.34     2.59 o
 -16  10   6      168.74      167.34     2.47 o
 -15  10   6       75.66       71.68     3.54 o
 -14  10   6       20.69        8.65    12.84 <
 -13  10   6      154.08      152.45     2.43 o
 -12  10   6       95.01       91.21     2.76 o
 -11  10   6      153.99      153.44     2.36 o
 -10  10   6       66.87       62.20     3.62 o
  -9  10   6       46.08       50.43     4.97 o
  -8  10   6       58.38       54.39     3.83 o
  -7  10   6      121.90      122.85     2.29 o
  -6  10   6       26.62       22.32     7.50 <
  -5  10   6       79.79       77.85     2.52 o
  -4  10   6      219.79      220.57     2.51 o
  -3  10   6      301.61      306.45     3.24 o
  -2  10   6      150.15      150.95     2.13 o
  -1  10   6       49.33       42.89     3.94 o
   0  10   6       19.71       11.11    10.07 <
   1  10   6      103.81      101.30     2.16 o
   2  10   6      156.85      158.12     2.12 o
   3  10   6      111.18      114.50     2.18 o
   4  10   6      131.29      131.53     2.19 o
   5  10   6      361.39      374.90     3.81 o
   6  10   6       27.44       21.50     8.18 <
   7  10   6      244.36      252.60     2.79 o
   8  10   6      115.65      115.51     2.39 o
   9  10   6       43.39       42.47     5.20 o
  10  10   6      100.35      100.94     2.69 o
  11  10   6      142.95      142.06     2.49 o
  12  10   6       29.57       22.88     8.53 <
  13  10   6      104.67      101.48     2.86 o
  14  10   6       35.62       34.96     7.69 <
  15  10   6      115.54      107.69     2.95 o
  16  10   6       51.56       49.70     6.12 o
  17  10   6       32.07       10.78    10.65 <
  18  10   6       24.78        2.85    15.01 <
  19  10   6      120.38      123.49     3.58 o
  20  10   6       33.92       14.95    12.05 <
  21  10   6       86.28       84.61     5.05 o
  22  10   6       38.67       33.63    13.25 <
  23  10   6       56.98       45.65     7.75 o
  24  10   6       31.65       31.04    28.73 <
 -27  11   6       85.21       84.10     6.86 o
 -26  11   6       57.31       47.93     6.92 o
 -25  11   6       66.59       54.33     5.81 o
 -24  11   6       76.51       68.61     4.92 o
 -23  11   6       37.40       24.57    10.44 <
 -22  11   6       76.81       76.81     5.28 o
 -21  11   6       43.85       37.79     8.33 <
 -20  11   6       64.35       64.81     5.65 o
 -19  11   6       14.69        3.24    20.51 <
 -18  11   6       30.54       26.50    10.43 <
 -17  11   6       44.07       31.44     6.61 o
 -16  11   6       53.13       50.70     5.36 o
 -15  11   6      169.53      168.38     2.67 o
 -14  11   6      127.18      124.51     2.75 o
 -13  11   6      135.11      132.33     2.53 o
 -12  11   6       97.44       91.71     2.78 o
 -11  11   6       64.68       60.65     3.95 o
 -10  11   6       40.73       38.08     6.65 o
  -9  11   6       22.46       18.26    11.45 <
  -8  11   6       21.66       14.28    12.54 <
  -7  11   6       95.36       96.12     3.01 o
  -6  11   6       85.03       80.74     3.49 o
  -5  11   6      115.88      113.20     2.80 o
  -4  11   6       86.49       82.95     2.85 o
  -3  11   6       89.96       85.25     2.90 o
  -2  11   6      282.16      287.87     3.19 o
  -1  11   6       30.06       21.76     8.31 <
   0  11   6      260.18      268.26     2.99 o
   1  11   6      154.25      154.06     2.25 o
   2  11   6      257.18      264.35     2.87 o
   3  11   6      210.89      213.99     2.57 o
   4  11   6       99.47       99.37     2.60 o
   5  11   6      123.02      121.90     2.34 o
   6  11   6       33.28       24.76     6.90 <
   7  11   6       18.50       22.17    12.13 <
   8  11   6       95.90       91.75     2.68 o
   9  11   6       88.22       87.38     2.91 o
  10  11   6      100.32       98.19     2.73 o
  11  11   6       57.65       53.79     4.36 o
  12  11   6      119.94      118.30     2.66 o
  13  11   6       49.61       44.48     5.37 o
  14  11   6       33.92       16.92     8.28 <
  15  11   6       35.13       20.51     9.54 <
  16  11   6      119.03      117.12     3.32 o
  17  11   6      106.76      108.44     3.62 o
  18  11   6       24.50       27.46    16.60 <
  19  11   6       28.31       21.95    15.02 <
  20  11   6       44.93       20.99    10.05 <
  21  11   6       20.81        7.08    20.97 <
  22  11   6       42.85       34.42    10.95 <
  23  11   6       47.51       50.51    11.71 <
 -26  12   6      126.24      125.87     5.56 o
 -25  12   6       34.00       11.25    14.23 <
 -24  12   6       90.90       86.17     4.61 o
 -23  12   6      118.37      112.99     3.81 o
 -22  12   6       23.49        3.25    17.82 <
 -21  12   6      228.47      232.67     3.23 o
 -20  12   6       80.26       76.03     4.56 o
 -19  12   6      198.08      197.56     3.02 o
 -18  12   6       98.34       92.68     3.53 o
 -17  12   6       31.54       15.61     9.78 <
 -16  12   6       87.28       86.09     3.54 o
 -15  12   6       54.96       49.85     5.64 o
 -14  12   6       24.79        6.91    12.26 <
 -13  12   6       98.81       95.90     3.33 o
 -12  12   6       87.22       87.77     3.57 o
 -11  12   6      146.65      148.00     2.67 o
 -10  12   6      192.41      191.91     2.68 o
  -9  12   6       81.56       81.27     3.73 o
  -8  12   6      319.59      321.05     3.63 o
  -7  12   6      165.19      166.80     2.69 o
  -6  12   6      307.56      318.65     3.48 o
  -5  12   6      117.47      116.25     3.53 o
  -4  12   6       70.16       71.84     5.44 o
  -3  12   6      323.58      330.67     3.94 o
  -2  12   6       67.30       65.44     6.16 o
  -1  12   6       62.94       60.55     4.10 o
   0  12   6       71.57       74.95     3.78 o
   1  12   6      178.48      174.38     2.45 o
   2  12   6       26.03       21.85     8.74 <
   3  12   6      254.62      259.93     2.88 o
   4  12   6      114.99      113.01     2.51 o
   5  12   6       25.00       27.60     9.81 <
   6  12   6      182.62      187.50     2.47 o
   7  12   6       25.36       25.39     9.45 <
   8  12   6       81.16       83.82     3.27 o
   9  12   6      284.53      292.66     3.18 o
  10  12   6       47.55       45.41     5.21 o
  11  12   6      292.49      302.41     3.32 o
  12  12   6       30.56        2.03     9.33 <
  13  12   6       35.51       22.96     9.03 <
  14  12   6      105.34       99.43     3.36 o
  15  12   6      123.53      124.92     3.52 o
  16  12   6       97.07       94.20     4.25 o
  17  12   6       53.96       49.06     7.31 o
  18  12   6      120.31      121.96     3.89 o
  19  12   6      121.08      116.62     3.93 o
  20  12   6      128.59      122.31     3.93 o
  21  12   6       59.33       54.75     7.34 o
  22  12   6       76.16       72.02     6.28 o
  23  12   6       38.93       46.35    23.45 <
 -25  13   6       93.10       87.25     6.49 o
 -24  13   6       42.88       12.33    14.41 <
 -23  13   6        0.00       13.69   179.51 <
 -22  13   6       64.46       63.18     7.98 o
 -21  13   6       65.59       57.41     7.46 o
 -20  13   6       49.48       40.39     9.91 <
 -19  13   6       18.99        7.71    23.65 <
 -18  13   6       55.29       41.90     8.16 o
 -17  13   6       72.41       64.16     5.65 o
 -16  13   6      132.74      133.24     3.75 o
 -15  13   6       98.80       94.00     3.75 o
 -14  13   6       92.29       84.12     3.89 o
 -13  13   6      136.58      132.71     3.32 o
 -12  13   6       18.85       12.12    17.20 <
 -11  13   6       96.18       90.63     3.37 o
 -10  13   6       89.15       89.14     3.54 o
  -9  13   6      114.00      109.07     2.96 o
  -8  13   6      138.40      136.01     3.31 o
  -7  13   6      116.39      112.36     3.67 o
  -6  13   6       35.61       29.98    10.13 <
  -5  13   6       22.26       26.35    16.08 <
  -4  13   6      181.64      182.79     3.43 o
  -3  13   6      125.28      127.56     3.87 o
  -2  13   6      249.55      259.98     3.56 o
  -1  13   6        4.71       17.66   101.01 <
   0  13   6      103.96       99.79     4.81 o
   1  13   6       72.25       68.45     4.08 o
   2  13   6      109.95      104.47     2.56 o
   3  13   6      135.03      136.73     2.46 o
   4  13   6       41.91       46.09     5.75 o
   5  13   6      147.97      147.07     2.48 o
   6  13   6       95.17       98.21     2.81 o
   7  13   6       24.21        4.69    10.26 <
   8  13   6       42.54       38.89     6.91 o
   9  13   6      195.01      196.30     2.82 o
  10  13   6       69.69       61.47     4.50 o
  11  13   6       77.13       68.00     4.34 o
  12  13   6       35.87       26.28     9.38 <
  13  13   6       97.57       96.71     3.73 o
  14  13   6      122.22      115.72     3.39 o
  15  13   6       26.62       22.49    13.94 <
  16  13   6      154.87      155.44     3.26 o
  17  13   6       36.58       33.26    11.06 <
  18  13   6       22.34       16.10    20.67 <
  19  13   6       36.93       15.54    13.76 <
  20  13   6       56.00       46.27     9.20 o
  21  13   6       43.93       17.32    14.25 <
  22  13   6       35.85       14.87    25.18 <
 -24  14   6       53.69       55.25    15.05 <
 -23  14   6       50.52       35.95    13.50 <
 -22  14   6        4.07       24.29   181.00 <
 -21  14   6       24.66       29.89    27.72 <
 -20  14   6        0.00        8.54   193.95 <
 -19  14   6       32.45       16.44    19.33 <
 -18  14   6      108.60      107.06     5.07 o
 -17  14   6       33.48       21.93    14.47 <
 -16  14   6      161.64      156.65     3.87 o
 -15  14   6       63.35       55.45     7.63 o
 -14  14   6      137.19      134.23     4.19 o
 -13  14   6      231.97      233.36     3.25 o
 -12  14   6       41.74       18.18     8.21 <
 -11  14   6      196.02      190.70     3.21 o
 -10  14   6       71.80       67.74     5.32 o
  -9  14   6       18.42       12.73    20.08 <
  -8  14   6       29.93       10.43    12.37 <
  -7  14   6       28.77       29.15    12.98 <
  -6  14   6       53.23       46.97     7.02 o
  -5  14   6       47.60       51.23     8.06 <
  -4  14   6       39.89       24.43    10.77 <
  -3  14   6       39.37       28.42    10.49 <
  -2  14   6       46.71       44.53     9.21 <
  -1  14   6       79.01       75.46     6.59 o
   0  14   6       23.28        9.33    22.07 <
   1  14   6      142.92      142.04     3.56 o
   2  14   6      160.06      157.93     3.23 o
   3  14   6       31.23       22.41    11.33 <
   4  14   6       89.78       81.78     4.46 o
   5  14   6      159.75      154.81     3.01 o
   6  14   6      104.43      103.32     3.65 o
   7  14   6       56.51       44.16     6.24 o
   8  14   6      146.65      142.63     3.22 o
   9  14   6       18.40        3.45    20.63 <
  10  14   6      112.22      109.92     3.98 o
  11  14   6       97.29       91.45     4.33 o
  12  14   6       65.54       63.04     6.42 o
  13  14   6       31.45       29.41    14.24 <
  14  14   6       55.08       58.30     8.26 o
  15  14   6       43.92       46.56    10.51 <
  16  14   6      141.88      137.08     4.55 o
  17  14   6       79.30       71.08     7.14 o
  18  14   6       49.46       35.35    11.65 <
  19  14   6       94.14       87.24     6.65 o
  20  14   6        0.00        0.99   185.49 <
  21  14   6       33.35       23.66    37.55 <
 -23  15   6       13.91       38.92    73.33 <
 -22  15   6       76.48       61.03     9.32 o
 -21  15   6       33.81       25.65    18.99 <
 -20  15   6       31.68       13.32    23.36 <
 -19  15   6       29.50        8.01    21.52 <
 -18  15   6       66.82       59.94     8.83 o
 -17  15   6      128.67      117.13     4.86 o
 -16  15   6      132.44      131.65     5.59 o
 -15  15   6       48.95       27.55    18.15 <
 -14  15   6       44.75       45.45    15.26 <
 -13  15   6      202.38      197.19     4.62 o
 -12  15   6      108.35      100.93     5.45 o
 -11  15   6      128.01      124.50     3.86 o
 -10  15   6       90.08       84.46     4.37 o
  -9  15   6       77.83       69.92     4.92 o
  -8  15   6      101.75       96.93     3.98 o
  -7  15   6      104.52      102.30     4.20 o
  -6  15   6       56.36       52.63     6.97 o
  -5  15   6      139.96      137.31     3.64 o
  -4  15   6       81.53       75.23     4.88 o
  -3  15   6      226.92      229.80     3.60 o
  -2  15   6      163.83      162.14     4.23 o
  -1  15   6       14.53       16.57    47.40 <
   0  15   6       57.48       56.22     9.20 o
   1  15   6       12.93       14.75    40.38 <
   2  15   6       40.62       39.27    11.01 <
   3  15   6        8.72       12.07    58.58 <
   4  15   6      122.61      121.49     4.68 o
   5  15   6       59.58       57.38     9.15 o
   6  15   6      290.51      297.47     3.99 o
   7  15   6       40.08       39.40    12.19 <
   8  15   6      197.92      198.32     3.51 o
   9  15   6       44.55       36.55     8.65 <
  10  15   6       20.94       17.96    19.07 <
  11  15   6       48.77       41.55     8.72 <
  12  15   6       26.40       25.16    16.66 <
  13  15   6       20.93        3.38    23.72 <
  14  15   6       61.19       55.90     7.10 o
  15  15   6       33.44        7.17    15.88 <
  16  15   6       73.52       75.24     7.50 o
  17  15   6       83.86       82.59     6.70 o
  18  15   6       33.54       20.89    17.67 <
  19  15   6       96.47       99.70     6.23 o
  20  15   6       85.13       74.78     8.22 o
 -23  16   6       34.38        4.49    39.63 <
 -22  16   6       49.83       43.57    26.77 <
 -21  16   6       43.11       32.00    21.16 <
 -20  16   6       47.33       25.02    20.42 <
 -19  16   6      122.18      119.00     7.99 o
 -18  16   6       91.52       79.74     9.65 o
 -17  16   6       65.74       43.93    11.71 <
 -16  16   6       37.05       15.25    23.27 <
 -15  16   6       26.57        8.57    39.56 <
 -14  16   6       22.25       34.30    40.28 <
 -13  16   6       38.15       50.60    26.67 <
 -12  16   6       24.43       15.80    34.67 <
 -11  16   6       78.63       71.82     8.83 o
 -10  16   6      173.95      170.43     4.76 o
  -9  16   6       43.20       39.72    15.51 <
  -8  16   6      121.08      117.88     3.65 o
  -7  16   6      109.38      104.87     4.25 o
  -6  16   6       28.93        7.38    14.85 <
  -5  16   6      183.71      183.05     3.40 o
  -4  16   6       41.43       20.26    10.01 <
  -3  16   6       99.37       91.31     5.25 o
  -2  16   6      202.15      207.75     4.11 o
  -1  16   6       42.31       42.77    13.36 <
   0  16   6      213.65      214.53     4.05 o
   1  16   6       86.00       82.07     6.68 o
   2  16   6       20.90        9.71    48.10 <
   3  16   6      135.27      134.51     4.67 o
   4  16   6       76.41       78.31     7.80 o
   5  16   6      159.32      153.20     4.53 o
   6  16   6       23.17       14.98    24.37 <
   7  16   6       39.40       45.25    14.68 <
   8  16   6      104.56       98.43     5.92 o
   9  16   6       90.52       91.49     6.77 o
  10  16   6       47.65       43.95    11.46 <
  11  16   6      106.16      101.54     5.50 o
  12  16   6      119.50      114.21     5.19 o
  13  16   6      105.18       99.38     5.17 o
  14  16   6       30.81       46.48    17.51 <
  15  16   6       36.79       31.00    13.47 <
  16  16   6       34.34       45.23    15.76 <
  17  16   6       30.08        3.68    19.27 <
  18  16   6       42.17       37.66    14.09 <
  19  16   6       37.22        6.27    28.66 <
 -20  17   6       47.95       18.10    20.14 <
 -19  17   6       42.76       26.09    20.55 <
 -18  17   6       66.30       60.18    13.99 <
 -17  17   6       82.00       84.09    10.68 o
 -16  17   6       25.95       21.01    31.66 <
 -15  17   6      113.86      103.71     9.66 o
 -14  17   6       60.52       49.92    17.65 <
 -13  17   6        0.00       10.61   223.44 <
 -12  17   6      106.14      103.33     9.57 o
 -11  17   6       44.57       51.91    16.82 <
 -10  17   6       72.07       75.09     9.01 o
  -9  17   6       51.67       41.38    12.86 <
  -8  17   6       32.97       22.43    18.50 <
  -7  17   6       58.03       50.17    11.49 <
  -6  17   6       34.22        8.64    15.02 <
  -5  17   6       32.86       22.45    14.11 <
  -4  17   6       95.62       88.91     4.69 o
  -3  17   6       30.37       10.86    19.43 <
  -2  17   6       55.46       38.72    10.48 <
  -1  17   6       54.53       55.41    10.89 <
   0  17   6       57.17       61.51    10.49 <
   1  17   6       61.48       50.31    10.97 <
   2  17   6       38.33       40.17    17.77 <
   3  17   6       40.93       32.88    17.55 <
   4  17   6        8.84        6.45    66.52 <
   5  17   6       34.45       29.50    17.49 <
   6  17   6       85.21       91.17     7.47 o
   7  17   6       54.56       46.16    11.34 <
   8  17   6       31.80       23.27    19.60 <
   9  17   6      112.87      115.84     5.96 o
  10  17   6       38.80       49.32    16.86 <
  11  17   6       35.48       19.36    17.91 <
  12  17   6       49.99       28.96    13.05 <
  13  17   6       45.63       42.24    14.62 <
  14  17   6       58.46       44.42    11.61 <
  15  17   6       65.22       54.94    10.87 o
  16  17   6       26.04       25.89    29.95 <
  17  17   6       59.17       65.75    16.77 <
  18  17   6        0.00        5.31   278.80 <
 -18  18   6      111.14       91.82     8.05 o
 -17  18   6       49.61       32.93    17.78 <
 -16  18   6       45.49       15.44    25.01 <
 -15  18   6       84.33       77.55    10.31 o
 -14  18   6       25.79       21.44    40.63 <
 -13  18   6       18.31       19.35    54.81 <
 -12  18   6       52.78       41.03    20.41 <
 -11  18   6       90.10       83.07     8.23 o
 -10  18   6       85.58       86.45     8.27 o
  -9  18   6      102.25       98.06     7.63 o
  -8  18   6       73.53       69.91     9.74 o
  -7  18   6       64.10       44.66    10.62 o
  -6  18   6      119.29      110.78     6.30 o
  -5  18   6      130.48      120.34     5.52 o
  -4  18   6       84.61       85.08     9.41 o
  -3  18   6       94.57       96.01     5.81 o
  -2  18   6      125.22      115.70     5.35 o
  -1  18   6       27.51       40.41    22.77 <
   0  18   6      122.65      121.24     6.91 o
   1  18   6       84.64       81.21     9.55 o
   2  18   6       81.25       80.47     9.86 o
   3  18   6      121.37      115.32     7.01 o
   4  18   6       94.80       80.55     8.39 o
   5  18   6       27.03        6.67    22.97 <
   6  18   6       37.38       32.52    16.58 <
   7  18   6       40.15       26.57    20.95 <
   8  18   6      123.80      124.92     5.66 o
   9  18   6      108.09      107.63     6.59 o
  10  18   6        0.00        7.74   203.44 <
  11  18   6       69.25       60.45    10.14 o
  12  18   6      143.51      147.26     5.54 o
  13  18   6       63.49       57.15    10.82 <
  14  18   6       85.77       73.93     8.24 o
  15  18   6       24.74       21.91    34.46 <
 -17  19   6       45.44       40.07    29.57 <
 -16  19   6      110.91      103.90     8.16 o
 -15  19   6       52.42       29.26    16.15 <
 -14  19   6      103.27      100.21    10.65 o
 -13  19   6      125.54      120.99     9.42 o
 -12  19   6       28.44        5.94    38.69 <
 -11  19   6       48.23       37.59    22.28 <
 -10  19   6       51.08       46.89    14.50 <
  -9  19   6       84.36       81.17     8.71 o
  -8  19   6       20.55        9.80    37.73 <
  -7  19   6      123.75      126.41     6.52 o
  -6  19   6      130.82      124.87     5.98 o
  -5  19   6      230.16      231.25     5.60 o
  -4  19   6       61.04       53.62    14.49 <
  -3  19   6       64.03       65.06    13.04 <
  -2  19   6       28.70        7.92    29.61 <
  -1  19   6       48.50       27.63    15.90 <
   0  19   6       53.18       48.26    15.11 <
   1  19   6       64.43       65.18    13.13 <
   2  19   6       48.19       25.41    17.30 <
   3  19   6       27.47       27.88    30.64 <
   4  19   6       39.23       28.69    21.41 <
   5  19   6       21.57        1.89    39.03 <
   6  19   6      135.12      135.60     5.56 o
   7  19   6       86.25       83.84     8.02 o
   8  19   6      136.57      130.63     5.76 o
   9  19   6       77.00       71.92     8.81 o
  10  19   6       99.78       98.00     7.36 o
  11  19   6       50.25       46.28    14.04 <
  12  19   6        9.53       20.55    92.48 <
  13  19   6       40.89       35.06    21.88 <
  14  19   6       30.77       28.21    29.86 <
  15  19   6       50.37       57.19    24.55 <
 -15  20   6       60.14       41.84    22.97 <
 -14  20   6      109.84      107.83    10.59 o
 -13  20   6      140.64      123.92     8.80 o
 -12  20   6       55.39       38.24    21.29 <
 -11  20   6       55.34       45.90    19.16 <
 -10  20   6       31.84       15.18    25.45 <
  -9  20   6       34.92        2.32    22.59 <
  -8  20   6       37.24       40.20    19.71 <
  -7  20   6       38.03       37.00    19.50 <
  -6  20   6       54.38       63.82    17.55 <
  -5  20   6       17.92       19.97    54.32 <
  -4  20   6       61.20       41.36    15.51 <
  -3  20   6       25.98       38.74    33.88 <
  -2  20   6       33.86       41.14    26.62 <
  -1  20   6      121.14      121.90     7.46 o
   0  20   6       43.25       45.32    20.62 <
   1  20   6      126.38      126.22     7.45 o
   2  20   6      131.84      122.78     7.00 o
   3  20   6       63.68       51.60    13.08 <
   4  20   6      111.01      107.71     8.16 o
   5  20   6       45.83       17.81    19.04 <
   6  20   6       37.54        3.74    32.67 <
   7  20   6       54.54       43.70    12.91 <
   8  20   6       82.55       79.09     8.56 o
   9  20   6       35.83       42.62    20.61 <
  10  20   6       65.95       49.01    13.01 <
  11  20   6      106.61      100.00     8.73 o
  12  20   6       33.74       35.76    27.43 <
 -12  21   6       84.47       67.19    14.05 o
 -11  21   6       60.76       30.92    19.55 <
 -10  21   6       51.46       40.99    21.20 <
  -9  21   6      123.15      119.89     7.42 o
  -8  21   6       59.08       48.03    14.16 <
  -7  21   6       29.19       12.71    34.43 <
  -6  21   6       57.61       44.88    16.70 <
  -5  21   6       30.59        5.50    31.40 <
  -4  21   6       22.67       12.02    43.01 <
  -3  21   6       37.60       19.99    25.11 <
  -2  21   6       57.67       49.78    16.16 <
  -1  21   6      110.00      106.59     8.84 o
   0  21   6       27.44       22.44    36.64 <
   1  21   6       52.09        2.51    18.03 <
   2  21   6       55.49       42.92    16.47 <
   3  21   6       69.12       65.33    12.65 <
   4  21   6       92.43       83.98     9.68 o
   5  21   6       13.89       15.44    68.20 <
   6  21   6       45.99       34.62    20.51 <
   7  21   6      100.45       67.23    13.39 o
   8  21   6        0.00       11.76   247.71 <
   9  21   6       92.50       87.61    13.52 o
  10  21   6       65.39       53.23    20.48 <
  -9  22   6       32.94       36.53    31.41 <
  -8  22   6      117.83      107.61     9.09 o
  -7  22   6       59.02       59.25    16.97 <
  -6  22   6        0.00       28.61   226.93 <
  -5  22   6       26.75       18.73    36.43 <
  -4  22   6       41.69        1.93    23.93 <
  -3  22   6       28.19       21.51    34.80 <
  -2  22   6       31.31       13.78    32.19 <
  -1  22   6       39.49        7.34    25.01 <
   0  22   6       43.29       42.08    23.77 <
   1  22   6      142.12      132.82     7.61 o
   2  22   6       51.76       51.82    17.90 <
   3  22   6       84.83       79.93    11.33 o
   4  22   6        0.00        0.74   269.23 <
  -4  23   6       95.65       74.05    17.37 <
  -3  23   6      105.33       94.12    15.95 o
  -2  23   6       40.39       66.56    42.52 <
  -1  23   6       84.38       91.45    20.06 <
 -30   1   7       44.34        9.09    10.94 <
 -29   1   7       53.47       48.80     5.63 o
 -28   1   7       48.20       45.85     6.27 o
 -27   1   7       64.88       59.84     4.43 o
 -26   1   7      130.29      128.77     2.72 o
 -25   1   7       46.76       38.50     5.83 o
 -24   1   7      123.21      124.98     2.58 o
 -23   1   7       92.64       90.32     2.91 o
 -22   1   7       53.53       50.23     4.64 o
 -21   1   7      224.77      229.01     2.68 o
 -20   1   7       25.23       12.72     9.33 <
 -19   1   7       77.59       75.26     2.90 o
 -18   1   7      104.04      102.55     2.48 o
 -17   1   7       26.44       16.73     8.33 <
 -16   1   7       88.12       85.50     2.66 o
 -15   1   7      193.35      197.13     2.38 o
 -14   1   7       52.49       42.08     3.62 o
 -13   1   7      508.24      524.75     5.18 o
 -12   1   7       25.21       13.77     7.03 <
 -11   1   7      354.22      356.04     3.68 o
 -10   1   7      112.58      113.88     1.94 o
  -9   1   7      118.07      115.67     1.83 o
  -8   1   7      329.42      334.53     3.39 o
  -7   1   7      235.42      236.03     2.51 o
  -6   1   7       92.47       83.88     1.68 o
  -5   1   7       33.89       21.65     3.06 o
  -4   1   7      401.49      404.04     4.07 o
  -3   1   7      449.75      445.02     4.54 o
  -2   1   7      105.05      106.86     1.47 o
  -1   1   7      223.38      214.94     2.34 o
   0   1   7       19.31       12.70     5.10 <
   1   1   7      284.65      286.98     2.95 o
   2   1   7       20.32       11.03     6.01 <
   3   1   7      132.89      127.07     1.76 o
   4   1   7       74.01       73.17     2.05 o
   5   1   7      125.36      124.61     1.87 o
   6   1   7      348.38      347.21     3.61 o
   7   1   7       25.51       13.41     6.04 <
   8   1   7      146.94      146.29     1.97 o
   9   1   7      304.10      308.06     3.21 o
  10   1   7      242.18      245.89     2.66 o
  11   1   7      479.32      500.78     4.89 o
  12   1   7       88.84       90.48     2.47 o
  13   1   7      100.80       98.04     2.31 o
  14   1   7      181.32      186.24     2.34 o
  15   1   7       48.58       43.20     4.52 o
  16   1   7       59.41       56.75     3.74 o
  17   1   7      175.18      177.29     2.39 o
  18   1   7       76.29       70.25     3.28 o
  19   1   7      199.55      203.34     2.58 o
  20   1   7      138.22      136.97     2.56 o
  21   1   7      104.24      101.91     2.92 o
  22   1   7       41.26       35.28     6.80 o
  23   1   7       35.54       27.85     8.12 <
  24   1   7      122.74      123.13     2.94 o
  25   1   7       41.92       30.94     7.54 <
  26   1   7       78.73       79.97     5.26 o
  27   1   7       58.31       65.56    22.08 <
 -30   2   7      104.60       96.62     4.89 o
 -29   2   7       89.97       86.25     3.56 o
 -28   2   7       24.37        8.63    13.77 <
 -27   2   7       48.87       40.12     6.01 o
 -26   2   7       99.20       96.71     3.12 o
 -25   2   7       32.17       12.10     8.93 <
 -24   2   7      113.34      113.71     2.72 o
 -23   2   7       46.83       37.00     5.63 o
 -22   2   7       72.00       69.44     3.53 o
 -21   2   7      157.83      153.43     2.33 o
 -20   2   7      122.81      122.07     2.31 o
 -19   2   7      252.77      256.97     2.86 o
 -18   2   7      177.71      179.83     2.32 o
 -17   2   7       36.49       29.05     6.19 <
 -16   2   7       27.74       16.89     8.03 <
 -15   2   7       37.22       38.36     5.47 o
 -14   2   7       54.87       50.27     3.54 o
 -13   2   7       32.90       26.04     5.49 o
 -12   2   7       55.11       56.37     3.26 o
 -11   2   7       29.70        4.73     5.42 <
 -10   2   7      253.76      263.70     2.76 o
  -9   2   7      357.75      363.69     3.69 o
  -8   2   7      355.30      364.55     3.66 o
  -7   2   7      294.64      303.19     3.05 o
  -6   2   7      342.56      339.58     3.51 o
  -5   2   7      410.72      410.78     4.17 o
  -4   2   7      113.74      108.63     1.53 o
  -3   2   7       76.31       71.25     1.49 o
  -2   2   7      186.03      186.91     2.04 o
  -1   2   7       23.24       21.18     4.04 <
   0   2   7      227.15      218.34     2.39 o
   1   2   7      336.16      330.27     3.44 o
   2   2   7       37.68       33.03     3.10 o
   3   2   7      213.69      221.07     2.30 o
   4   2   7      398.80      407.90     4.07 o
   5   2   7      113.84      113.65     1.78 o
   6   2   7      317.47      321.27     3.30 o
   7   2   7      116.13      116.27     1.80 o
   8   2   7       26.13       18.05     6.01 <
   9   2   7      267.25      269.40     2.86 o
  10   2   7       55.32       54.63     3.22 o
  11   2   7      337.57      347.03     3.54 o
  12   2   7      108.48      106.76     2.21 o
  13   2   7       74.32       70.24     2.85 o
  14   2   7       92.45       87.99     2.51 o
  15   2   7      190.61      196.00     2.42 o
  16   2   7       25.60       16.43     9.04 <
  17   2   7      135.91      138.38     2.39 o
  18   2   7       46.88       35.29     5.02 o
  19   2   7       30.46       20.15     8.31 <
  20   2   7       79.01       77.75     3.43 o
  21   2   7       58.01       49.10     4.69 o
  22   2   7      165.81      166.09     2.62 o
  23   2   7       91.76       84.54     3.34 o
  24   2   7       45.35       31.67     6.82 o
  25   2   7       70.61       65.93     4.49 o
  26   2   7       40.50       46.33    10.74 <
 -30   3   7       55.24       46.22     9.98 <
 -29   3   7       51.53       48.22     6.07 o
 -28   3   7       57.80       50.02     5.22 o
 -27   3   7       40.96       29.47     7.42 <
 -26   3   7       77.73       75.55     3.73 o
 -25   3   7       36.54        5.52     8.07 <
 -24   3   7      153.49      155.07     2.53 o
 -23   3   7       99.10       98.92     2.91 o
 -22   3   7       41.40       34.07     6.03 o
 -21   3   7      182.56      183.58     2.47 o
 -20   3   7      141.42      143.70     2.32 o
 -19   3   7       23.22        8.26    10.28 <
 -18   3   7      198.97      198.62     2.47 o
 -17   3   7      208.68      213.51     2.51 o
 -16   3   7      131.34      129.96     2.24 o
 -15   3   7      242.61      247.51     2.73 o
 -14   3   7      187.11      191.76     2.29 o
 -13   3   7      185.87      186.50     2.24 o
 -12   3   7       50.37       47.98     3.34 o
 -11   3   7       23.67       10.33     7.05 <
 -10   3   7      111.97      109.26     1.90 o
  -9   3   7       81.50       78.30     2.00 o
  -8   3   7       61.31       53.56     2.28 o
  -7   3   7      181.60      178.20     2.08 o
  -6   3   7       91.10       84.35     1.82 o
  -5   3   7       69.79       74.19     2.05 o
  -4   3   7      115.38      113.09     1.62 o
  -3   3   7      341.56      337.48     3.49 o
  -2   3   7      428.16      438.09     4.35 o
  -1   3   7      207.07      203.19     2.21 o
   0   3   7      676.85      684.84     6.80 o
   1   3   7      352.00      351.29     3.59 o
   2   3   7      408.23      413.20     4.14 o
   3   3   7      365.88      371.70     3.74 o
   4   3   7      203.24      200.38     2.24 o
   5   3   7      102.40       99.02     1.72 o
   6   3   7       29.12       21.23     4.82 o
   7   3   7      157.49      157.92     1.95 o
   8   3   7       80.23       74.13     2.10 o
   9   3   7        7.39        9.95    23.34 <
  10   3   7       70.04       64.67     2.53 o
  11   3   7       22.86       30.28     8.09 <
  12   3   7       92.64       86.35     2.38 o
  13   3   7       27.76       10.23     7.17 <
  14   3   7      120.15      118.13     2.28 o
  15   3   7      240.84      243.21     2.76 o
  16   3   7       31.24       16.05     7.26 <
  17   3   7      150.74      149.10     2.38 o
  18   3   7      198.11      199.91     2.56 o
  19   3   7       64.09       58.25     3.85 o
  20   3   7       30.28       10.60     8.66 <
  21   3   7       97.51       94.26     3.03 o
  22   3   7      110.03      111.42     2.91 o
  23   3   7       63.58       61.43     4.59 o
  24   3   7       55.22       46.30     5.69 o
  25   3   7       28.65       18.79    12.55 <
  26   3   7       89.42       76.34     8.96 o
 -30   4   7       17.64        3.30    46.97 <
 -29   4   7       96.88       93.97     3.74 o
 -28   4   7       31.32       15.98    10.36 <
 -27   4   7      108.87      106.59     3.00 o
 -26   4   7       33.83       23.86     8.68 <
 -25   4   7       46.56       41.43     6.01 o
 -24   4   7      163.61      164.41     2.56 o
 -23   4   7       52.48       46.05     4.98 o
 -22   4   7      151.79      150.78     2.44 o
 -21   4   7       32.05       21.02     7.84 <
 -20   4   7      124.09      119.00     2.43 o
 -19   4   7       93.91       94.01     2.88 o
 -18   4   7      108.92      107.05     2.42 o
 -17   4   7      132.68      131.44     2.34 o
 -16   4   7      188.19      190.17     2.39 o
 -15   4   7      259.42      262.51     2.87 o
 -14   4   7       39.09       40.62     5.28 o
 -13   4   7       77.61       77.31     2.59 o
 -12   4   7       39.68       39.35     4.71 o
 -11   4   7      178.60      179.48     2.21 o
 -10   4   7       74.81       73.63     2.42 o
  -9   4   7      156.02      154.17     2.04 o
  -8   4   7      165.04      157.25     2.03 o
  -7   4   7      265.92      262.89     2.83 o
  -6   4   7      187.30      190.10     2.16 o
  -5   4   7      205.84      201.41     2.27 o
  -4   4   7      356.85      354.92     3.64 o
  -3   4   7      181.47      177.41     2.01 o
  -2   4   7       20.56       10.73     5.73 <
  -1   4   7      227.23      225.68     2.41 o
   0   4   7      241.73      246.72     2.54 o
   1   4   7      305.01      314.20     3.14 o
   2   4   7      217.40      213.05     2.30 o
   3   4   7      327.23      326.48     3.36 o
   4   4   7       73.05       69.05     1.90 o
   5   4   7       44.55       40.53     2.85 o
   6   4   7       90.11       86.41     1.82 o
   7   4   7      202.83      203.69     2.28 o
   8   4   7      161.24      161.02     2.00 o
   9   4   7       73.46       68.07     2.32 o
  10   4   7      179.51      179.56     2.16 o
  11   4   7       60.82       55.88     2.93 o
  12   4   7      145.58      146.40     2.09 o
  13   4   7       25.01       14.88     7.84 <
  14   4   7      132.11      133.40     2.24 o
  15   4   7       43.27       39.31     5.01 o
  16   4   7       41.08       32.27     5.41 o
  17   4   7       27.55       14.05     8.78 <
  18   4   7      117.98      115.71     2.58 o
  19   4   7      147.62      145.84     2.48 o
  20   4   7       58.23       54.02     4.58 o
  21   4   7       38.21       35.87     7.19 <
  22   4   7       40.94       27.13     7.32 <
  23   4   7       64.20       56.26     4.95 o
  24   4   7       45.50       32.81     7.79 <
  25   4   7       91.17       96.74     4.18 o
  26   4   7       78.88       74.73    16.10 <
 -30   5   7       61.22       26.67    20.15 <
 -29   5   7       35.86       31.62     9.85 <
 -28   5   7       92.89       90.08     3.83 o
 -27   5   7       46.12       39.69     6.95 o
 -26   5   7       33.73       28.00     9.50 <
 -25   5   7       95.58       96.16     3.07 o
 -24   5   7      224.77      227.47     2.77 o
 -23   5   7      154.90      155.53     2.51 o
 -22   5   7       59.09       55.31     4.31 o
 -21   5   7       44.96       41.62     5.35 o
 -20   5   7       25.32       19.84     9.85 <
 -19   5   7       24.71       14.50     9.47 <
 -18   5   7       45.70       44.06     4.99 o
 -17   5   7       26.37       15.02     8.28 <
 -16   5   7      183.85      187.82     2.34 o
 -15   5   7      204.13      205.25     2.44 o
 -14   5   7      129.83      127.38     2.24 o
 -13   5   7       24.36       20.53     8.37 <
 -12   5   7      167.89      167.14     2.24 o
 -11   5   7       29.84       25.78     6.53 <
 -10   5   7      523.03      539.51     5.31 o
  -9   5   7       13.00        6.92    12.61 <
  -8   5   7      176.69      177.19     2.14 o
  -7   5   7      326.94      333.20     3.40 o
  -6   5   7       28.56       31.96     4.93 <
  -5   5   7      370.62      376.37     3.81 o
  -4   5   7       16.72        2.55     7.30 <
  -3   5   7       93.51       89.51     1.59 o
  -2   5   7      305.11      308.41     3.15 o
  -1   5   7      209.52      210.45     2.25 o
   0   5   7      327.13      328.87     3.34 o
   1   5   7       77.83       76.34     1.76 o
   2   5   7       82.72       80.20     1.74 o
   3   5   7       94.43       95.22     1.66 o
   4   5   7      112.89      106.32     1.69 o
   5   5   7      158.89      157.65     1.87 o
   6   5   7      283.09      285.35     2.96 o
   7   5   7      326.52      328.53     3.39 o
   8   5   7      444.89      457.91     4.53 o
   9   5   7      271.86      276.02     2.90 o
  10   5   7      134.30      131.75     1.97 o
  11   5   7      144.68      144.18     2.07 o
  12   5   7       59.49       58.53     3.33 o
  13   5   7      100.42       97.04     2.39 o
  14   5   7      111.02      110.19     2.33 o
  15   5   7       75.16       71.91     3.02 o
  16   5   7       42.70       42.36     5.43 o
  17   5   7      226.39      230.54     2.72 o
  18   5   7       20.99       17.38    12.31 <
  19   5   7       67.95       71.48     3.92 o
  20   5   7      150.64      148.41     2.73 o
  21   5   7       70.59       64.63     4.45 o
  22   5   7      131.60      129.50     2.98 o
  23   5   7       38.96       22.99     8.91 <
  24   5   7       43.17       21.83     9.22 <
  25   5   7       88.65       87.22     4.62 o
 -29   6   7       69.66       67.47     6.09 o
 -28   6   7       31.16       11.14    11.84 <
 -27   6   7       58.87       59.18     5.55 o
 -26   6   7       55.97       57.54     5.68 o
 -25   6   7       55.20       46.75     5.40 o
 -24   6   7       29.37       25.22     9.78 <
 -23   6   7       64.29       60.61     4.17 o
 -22   6   7       69.56       66.81     3.66 o
 -21   6   7       43.44       35.88     5.60 o
 -20   6   7      138.42      138.64     2.45 o
 -19   6   7       97.14       92.55     2.75 o
 -18   6   7      185.98      187.28     2.45 o
 -17   6   7       90.74       88.52     2.67 o
 -16   6   7      171.05      172.97     2.32 o
 -15   6   7       39.01       33.48     5.68 o
 -14   6   7      215.64      216.40     2.53 o
 -13   6   7      128.40      128.89     2.14 o
 -12   6   7      268.51      273.43     2.96 o
 -11   6   7       11.66        8.77    16.92 <
 -10   6   7      143.75      144.02     2.02 o
  -9   6   7       98.97       94.80     1.97 o
  -8   6   7      175.43      177.47     2.09 o
  -7   6   7      169.61      165.05     2.05 o
  -6   6   7       25.53       23.28     5.60 <
  -5   6   7       66.51       64.27     2.30 o
  -4   6   7      138.58      138.86     1.81 o
  -3   6   7      197.58      193.65     2.17 o
  -2   6   7      123.33      116.87     1.69 o
  -1   6   7       70.27       61.70     1.86 o
   0   6   7       47.88       38.67     2.66 o
   1   6   7      251.59      248.76     2.65 o
   2   6   7       33.96       31.30     3.76 o
   3   6   7       82.70       80.74     1.73 o
   4   6   7      168.21      167.69     1.95 o
   5   6   7       73.33       74.25     1.95 o
   6   6   7      151.87      151.49     1.91 o
   7   6   7      118.01      113.53     1.83 o
   8   6   7      173.81      172.60     2.07 o
   9   6   7       83.29       79.04     2.24 o
  10   6   7      242.29      246.85     2.66 o
  11   6   7       53.04       48.54     3.52 o
  12   6   7      267.49      272.08     2.91 o
  13   6   7       21.94        4.24     9.46 <
  14   6   7      179.12      179.10     2.33 o
  15   6   7       27.18       20.46     8.04 <
  16   6   7      181.49      178.67     2.47 o
  17   6   7       57.46       48.22     4.59 o
  18   6   7       79.40       73.89     3.79 o
  19   6   7       25.55       16.92    12.18 <
  20   6   7      133.81      136.75     3.09 o
  21   6   7       71.10       66.97     4.68 o
  22   6   7      105.25       98.01     3.93 o
  23   6   7       21.84        2.27    18.57 <
  24   6   7       55.01       52.45     6.98 o
  25   6   7       69.36       60.88     9.06 o
 -29   7   7       46.33       26.71    19.22 <
 -28   7   7      125.05      118.53     3.14 o
 -27   7   7       34.33       29.89     9.49 <
 -26   7   7       33.03       27.43    10.04 <
 -25   7   7       28.65        9.88    11.08 <
 -24   7   7       36.13       27.87     8.20 <
 -23   7   7       60.71       54.07     4.65 o
 -22   7   7       60.28       53.86     4.57 o
 -21   7   7       26.42       21.74    11.11 <
 -20   7   7      164.38      165.41     2.45 o
 -19   7   7      154.84      153.32     2.37 o
 -18   7   7       55.48       50.75     4.31 o
 -17   7   7       36.86       30.21     6.38 <
 -16   7   7      130.45      127.89     2.30 o
 -15   7   7       22.89       11.60     9.47 <
 -14   7   7      204.37      204.73     2.46 o
 -13   7   7      109.63      106.59     2.31 o
 -12   7   7       76.36       76.25     2.77 o
 -11   7   7      275.72      278.83     2.96 o
 -10   7   7      182.36      179.48     2.19 o
  -9   7   7      214.20      213.32     2.40 o
  -8   7   7       30.84       21.70     5.31 <
  -7   7   7       75.97       72.42     2.14 o
  -6   7   7      296.96      300.97     3.14 o
  -5   7   7      100.45      103.64     1.90 o
  -4   7   7      263.09      264.14     2.81 o
  -3   7   7      117.91      120.29     1.65 o
  -2   7   7      101.89       97.45     1.85 o
  -1   7   7      110.98      111.88     1.75 o
   0   7   7       95.37       95.39     1.85 o
   1   7   7       31.50       32.18     4.14 o
   2   7   7      269.00      275.98     2.82 o
   3   7   7      142.97      141.53     1.84 o
   4   7   7      302.28      308.51     3.14 o
   5   7   7      155.69      153.07     1.93 o
   6   7   7       66.13       62.45     2.28 o
   7   7   7      230.82      236.73     2.52 o
   8   7   7      161.73      168.33     2.03 o
   9   7   7       21.21       14.74     7.97 <
  10   7   7       60.28       61.48     2.78 o
  11   7   7      163.66      162.16     2.14 o
  12   7   7      197.23      197.20     2.40 o
  13   7   7      231.53      238.04     2.69 o
  14   7   7       41.15       30.13     6.03 o
  15   7   7       25.78        2.67    10.64 <
  16   7   7      100.66      100.90     3.18 o
  17   7   7       57.50       55.87     5.28 o
  18   7   7       57.49       52.35     5.56 o
  19   7   7       22.26        5.33    14.49 <
  20   7   7       26.78       13.14    13.03 <
  21   7   7      143.37      143.07     3.35 o
  22   7   7       44.78       45.79     8.21 <
  23   7   7       30.57       35.73    13.26 <
  24   7   7       44.87       39.18     9.09 <
  25   7   7      109.76      113.43     6.93 o
 -29   8   7       91.37       91.02    15.12 o
 -28   8   7       95.93       91.27     4.23 o
 -27   8   7       74.30       66.55     4.93 o
 -26   8   7       37.10       34.95     8.56 <
 -25   8   7       27.56       22.99    10.96 <
 -24   8   7       37.60       32.50     7.88 <
 -23   8   7       66.24       60.80     4.35 o
 -22   8   7       86.44       85.71     3.51 o
 -21   8   7       78.44       74.52     3.60 o
 -20   8   7       55.48       50.62     4.82 o
 -19   8   7       93.60       91.40     3.19 o
 -18   8   7      131.85      133.72     2.50 o
 -17   8   7       95.41       93.54     2.73 o
 -16   8   7      206.72      209.95     2.52 o
 -15   8   7      115.82      110.61     2.32 o
 -14   8   7       42.28       42.76     4.95 o
 -13   8   7       30.51       26.43     6.49 <
 -12   8   7      120.24      116.63     2.11 o
 -11   8   7      336.93      346.03     3.53 o
 -10   8   7      248.85      252.68     2.72 o
  -9   8   7      223.85      223.64     2.49 o
  -8   8   7      112.02      104.76     1.99 o
  -7   8   7       46.08       40.99     3.45 o
  -6   8   7      184.07      183.31     2.19 o
  -5   8   7       74.51       69.84     2.30 o
  -4   8   7      243.25      247.05     2.66 o
  -3   8   7       99.27       99.39     2.09 o
  -2   8   7       11.10       10.64    15.12 <
  -1   8   7       64.90       58.75     2.28 o
   0   8   7      122.73      121.81     1.81 o
   1   8   7       71.87       74.43     2.01 o
   2   8   7       29.73       26.34     4.70 o
   3   8   7      235.87      240.55     2.54 o
   4   8   7      161.88      157.36     1.99 o
   5   8   7       18.58       13.40     8.47 <
   6   8   7       50.53       50.70     3.25 o
   7   8   7      236.20      239.94     2.61 o
   8   8   7       73.78       73.67     2.84 o
   9   8   7      132.95      133.96     2.19 o
  10   8   7       53.64       45.61     3.98 o
  11   8   7       34.95       28.88     6.15 <
  12   8   7      212.71      214.44     2.59 o
  13   8   7       25.56        4.54     9.26 <
  14   8   7      244.16      248.95     2.90 o
  15   8   7       51.02       41.87     5.43 o
  16   8   7       24.85        5.50    11.42 <
  17   8   7       23.84       19.21    12.68 <
  18   8   7       23.67       17.80    13.85 <
  19   8   7       65.70       66.45     5.39 o
  20   8   7       41.68       41.29     8.93 <
  21   8   7      100.98       96.27     3.89 o
  22   8   7       51.13       49.16     7.66 o
  23   8   7       27.67       13.87    13.91 <
  24   8   7       29.04       17.61    17.21 <
  25   8   7       38.94       32.44    30.90 <
 -28   9   7       36.61       22.56    18.43 <
 -27   9   7       39.67       29.33     9.50 <
 -26   9   7       32.20       29.77    10.84 <
 -25   9   7       33.77        1.32    11.72 <
 -24   9   7       31.80       13.47    10.44 <
 -23   9   7      128.67      128.82     2.86 o
 -22   9   7       30.84        2.02     9.48 <
 -21   9   7      171.19      169.88     2.65 o
 -20   9   7      152.93      150.73     2.67 o
 -19   9   7       77.69       75.75     3.67 o
 -18   9   7      179.09      176.24     2.60 o
 -17   9   7       80.82       76.77     3.28 o
 -16   9   7       89.83       88.55     2.95 o
 -15   9   7       79.99       77.45     3.11 o
 -14   9   7      133.26      132.90     2.38 o
 -13   9   7       76.78       73.76     2.68 o
 -12   9   7      160.74      158.00     2.13 o
 -11   9   7      173.35      171.85     2.20 o
 -10   9   7       65.96       65.25     2.92 o
  -9   9   7       71.25       70.09     2.52 o
  -8   9   7      161.58      161.40     2.14 o
  -7   9   7       51.54       47.19     3.65 o
  -6   9   7      270.47      278.34     2.97 o
  -5   9   7      235.51      240.10     2.67 o
  -4   9   7      259.38      266.25     2.93 o
  -3   9   7      366.89      377.83     3.82 o
  -2   9   7       55.90       53.05     3.64 o
  -1   9   7      105.46      105.69     2.24 o
   0   9   7      166.28      169.03     2.11 o
   1   9   7      155.22      154.14     1.98 o
   2   9   7       15.24        4.79    10.85 <
   3   9   7      260.86      266.10     2.84 o
   4   9   7      280.83      285.10     3.03 o
   5   9   7       77.02       77.81     2.52 o
   6   9   7      274.82      278.76     2.99 o
   7   9   7       19.92        9.10    11.22 <
   8   9   7       68.61       64.02     3.07 o
   9   9   7       64.31       62.40     3.21 o
  10   9   7       62.54       58.20     3.51 o
  11   9   7      114.29      111.42     2.36 o
  12   9   7      144.30      147.55     2.35 o
  13   9   7       41.65       43.72     5.65 o
  14   9   7      108.19      106.15     2.76 o
  15   9   7       73.79       69.06     3.90 o
  16   9   7       42.43       36.68     6.75 o
  17   9   7       49.25       48.93     6.27 o
  18   9   7      171.15      172.58     2.97 o
  19   9   7      113.25      111.60     3.70 o
  20   9   7      108.23      101.86     4.07 o
  21   9   7      102.40      102.18     4.30 o
  22   9   7       39.87       19.13    10.82 <
  23   9   7       47.25       35.83     9.65 <
  24   9   7       10.81       31.88    80.93 <
 -28  10   7       50.48       51.47    21.78 <
 -27  10   7       77.66       69.66     5.90 o
 -26  10   7       78.50       79.17     5.09 o
 -25  10   7      123.42      116.58     3.56 o
 -24  10   7       34.40       24.52    10.91 <
 -23  10   7      109.39      108.72     3.51 o
 -22  10   7       33.77       14.39    10.52 <
 -21  10   7       98.01       99.14     3.52 o
 -20  10   7       26.37       19.90    13.11 <
 -19  10   7       86.77       81.44     3.73 o
 -18  10   7       31.38       19.64     9.89 <
 -17  10   7       36.39       32.80     8.18 <
 -16  10   7      153.24      154.59     2.64 o
 -15  10   7       70.52       68.76     4.02 o
 -14  10   7      259.32      265.10     3.01 o
 -13  10   7       27.62       14.44     9.15 <
 -12  10   7      225.58      229.03     2.73 o
 -11  10   7       60.03       58.48     4.24 o
 -10  10   7       24.10       26.91    10.19 <
  -9  10   7       43.76       42.00     5.43 o
  -8  10   7       21.91       11.57     9.71 <
  -7  10   7       89.61       88.75     2.61 o
  -6  10   7        0.00        7.69   115.28 <
  -5  10   7       87.44       83.15     2.75 o
  -4  10   7       49.17       46.32     4.46 o
  -3  10   7      298.58      300.63     3.27 o
  -2  10   7       73.16       75.35     2.68 o
  -1  10   7      453.70      467.39     4.67 o
   0  10   7      109.51      108.89     2.59 o
   1  10   7      287.70      293.21     3.13 o
   2  10   7      109.82      105.74     2.38 o
   3  10   7       57.49       53.64     3.52 o
   4  10   7      203.22      204.03     2.48 o
   5  10   7      124.06      125.67     2.30 o
   6  10   7       66.81       66.12     3.50 o
   7  10   7      181.97      185.83     2.40 o
   8  10   7      179.82      180.51     2.43 o
   9  10   7       12.50        0.99    18.61 <
  10  10   7      146.14      142.79     2.43 o
  11  10   7      110.15      110.02     2.67 o
  12  10   7       96.83       95.64     3.12 o
  13  10   7       28.82       18.00    10.08 <
  14  10   7       93.34       90.37     3.46 o
  15  10   7       82.77       76.25     4.12 o
  16  10   7      190.45      184.46     3.00 o
  17  10   7       84.91       83.63     4.28 o
  18  10   7      101.08      100.25     3.94 o
  19  10   7       35.43       11.28    10.89 <
  20  10   7       31.66       22.26    13.56 <
  21  10   7       91.30       84.12     4.85 o
  22  10   7       60.55       55.80     7.31 o
  23  10   7       40.10       34.67    15.59 <
 -27  11   7      103.51      107.50     5.89 o
 -26  11   7       66.30       64.05     6.09 o
 -25  11   7      151.01      147.31     3.31 o
 -24  11   7       45.52       31.46     8.82 <
 -23  11   7       32.51       19.96    12.22 <
 -22  11   7       93.25       86.19     4.37 o
 -21  11   7       19.47        5.50    17.11 <
 -20  11   7      170.54      169.03     2.85 o
 -19  11   7      147.42      148.19     2.89 o
 -18  11   7       74.86       67.46     4.20 o
 -17  11   7      143.22      142.44     2.76 o
 -16  11   7       16.00        3.38    19.90 <
 -15  11   7       44.35       40.40     6.47 o
 -14  11   7       45.74       46.52     6.29 o
 -13  11   7      145.62      143.81     2.75 o
 -12  11   7       99.72      100.99     3.22 o
 -11  11   7       18.77       16.24    15.25 <
 -10  11   7      164.92      164.61     2.58 o
  -9  11   7      294.38      302.16     3.37 o
  -8  11   7      192.32      198.45     2.84 o
  -7  11   7      273.61      280.47     3.24 o
  -6  11   7       44.69       40.57     6.45 o
  -5  11   7       26.60       19.45     8.28 <
  -4  11   7      151.53      146.80     2.43 o
  -3  11   7       74.25       65.21     3.60 o
  -2  11   7      239.24      242.12     2.91 o
  -1  11   7       29.67       28.77     8.30 <
   0  11   7      143.99      145.61     2.36 o
   1  11   7      103.82      103.10     2.79 o
   2  11   7      129.06      129.95     2.33 o
   3  11   7       86.23       85.79     2.83 o
   4  11   7      110.29      109.50     2.52 o
   5  11   7      363.90      374.27     3.89 o
   6  11   7       23.48        9.84     9.82 <
   7  11   7      241.55      244.38     2.81 o
   8  11   7       98.77       90.38     2.82 o
   9  11   7       56.74       52.99     4.64 o
  10  11   7      159.42      162.18     2.55 o
  11  11   7       21.82       11.39    12.95 <
  12  11   7      106.65      101.64     3.06 o
  13  11   7       67.17       70.78     4.37 o
  14  11   7      177.53      177.25     2.80 o
  15  11   7      148.09      149.98     3.03 o
  16  11   7      119.78      113.36     3.37 o
  17  11   7       60.51       54.97     6.12 o
  18  11   7       53.65       58.27     6.75 o
  19  11   7       70.95       68.21     5.96 o
  20  11   7       37.17       38.76    12.10 <
  21  11   7       74.10       70.91     6.43 o
  22  11   7       78.49       70.73     5.90 o
  23  11   7      121.31      125.28     8.10 o
 -26  12   7       46.59       42.45    13.86 <
 -25  12   7       38.01       37.96    11.61 <
 -24  12   7       20.77        2.84    21.69 <
 -23  12   7       24.72        4.86    19.17 <
 -22  12   7       40.16       20.67    10.27 <
 -21  12   7      122.07      122.70     3.80 o
 -20  12   7       48.59       33.16     8.30 <
 -19  12   7       36.64       26.34     9.94 <
 -18  12   7       60.74       51.07     5.48 o
 -17  12   7       47.10       43.59     6.98 o
 -16  12   7       31.45       27.41    10.49 <
 -15  12   7       19.59        3.90    18.28 <
 -14  12   7       49.21       43.92     6.73 o
 -13  12   7       19.22       11.26    17.23 <
 -12  12   7       37.65       41.78     8.69 <
 -11  12   7       69.34       61.74     4.63 o
 -10  12   7      104.74      103.64     3.30 o
  -9  12   7      129.72      127.02     2.82 o
  -8  12   7       68.19       64.39     4.68 o
  -7  12   7      106.82      106.57     3.15 o
  -6  12   7      133.62      130.20     2.81 o
  -5  12   7       30.80       25.86    11.84 <
  -4  12   7       30.41       23.25    13.41 <
  -3  12   7       44.49       32.07     9.06 <
  -2  12   7       33.76       32.57     8.95 <
  -1  12   7       84.07       82.13     3.71 o
   0  12   7       55.75       47.27     5.20 o
   1  12   7       25.75       18.08     9.99 <
   2  12   7       38.96       34.67     6.11 o
   3  12   7      107.33      108.06     2.52 o
   4  12   7       91.97       83.12     2.94 o
   5  12   7       54.26       51.05     5.09 o
   6  12   7      111.16      107.64     2.95 o
   7  12   7       19.74        7.90    13.28 <
   8  12   7       75.36       73.15     3.77 o
   9  12   7      128.73      124.80     2.75 o
  10  12   7       43.54       43.91     6.75 o
  11  12   7       35.52       20.66     7.88 <
  12  12   7       69.83       67.06     4.08 o
  13  12   7       28.52       17.23    10.83 <
  14  12   7       71.66       76.45     4.46 o
  15  12   7       98.39       95.58     4.14 o
  16  12   7       40.49       35.02     9.63 <
  17  12   7       31.31       30.05    12.97 <
  18  12   7       64.46       52.26     6.44 o
  19  12   7       39.96       29.92    10.75 <
  20  12   7       29.99       19.72    15.13 <
  21  12   7       20.76        1.63    25.74 <
  22  12   7       17.72       10.13    40.96 <
 -25  13   7      110.69      102.68     6.54 o
 -24  13   7       28.87       17.47    20.02 <
 -23  13   7       16.64       13.51    33.85 <
 -22  13   7       94.73       89.15     5.60 o
 -21  13   7       48.76       39.92    10.84 <
 -20  13   7       63.79       61.60     8.49 o
 -19  13   7       85.02       83.33     6.20 o
 -18  13   7       59.82       51.14     8.53 o
 -17  13   7      281.90      285.47     3.70 o
 -16  13   7       48.72       36.21     8.48 <
 -15  13   7       90.50       87.46     4.46 o
 -14  13   7      134.38      133.67     3.46 o
 -13  13   7       41.35       32.13     8.22 <
 -12  13   7       79.98       78.46     4.15 o
 -11  13   7       31.67       29.32     9.84 <
 -10  13   7       50.51       44.92     5.92 o
  -9  13   7      182.46      179.89     2.87 o
  -8  13   7      142.47      143.16     3.39 o
  -7  13   7      213.25      213.61     3.25 o
  -6  13   7       70.44       76.44     5.42 o
  -5  13   7       35.39       28.89    10.53 <
  -4  13   7       30.65       15.29    14.24 <
  -3  13   7       51.08       48.47     8.58 <
  -2  13   7       39.43       34.70    11.10 <
  -1  13   7       22.59       30.63    25.03 <
   0  13   7      139.26      143.55     3.60 o
   1  13   7      150.61      150.59     2.69 o
   2  13   7      135.62      133.10     2.79 o
   3  13   7       25.64       13.42    11.67 <
   4  13   7       21.48       10.05    12.85 <
   5  13   7      211.23      215.57     2.82 o
   6  13   7       40.94       37.12     6.57 o
   7  13   7      218.83      218.66     2.83 o
   8  13   7       14.74       17.79    19.47 <
   9  13   7       40.72       47.30     7.17 <
  10  13   7      160.91      160.99     2.89 o
  11  13   7       35.90       19.25    10.17 <
  12  13   7       21.89        4.41    16.20 <
  13  13   7      168.07      169.59     3.08 o
  14  13   7       76.08       70.87     4.98 o
  15  13   7      177.01      177.83     3.36 o
  16  13   7       88.96       87.20     5.17 o
  17  13   7       62.20       63.25     7.30 o
  18  13   7       69.00       67.18     6.85 o
  19  13   7       36.53       19.28    13.32 <
  20  13   7       37.62       10.99    14.91 <
  21  13   7       43.95       42.06    17.36 <
 -24  14   7        0.00        0.58   275.20 <
 -23  14   7       50.56       46.09    16.11 <
 -22  14   7       71.03       67.52     9.31 o
 -21  14   7       44.95       31.41    12.55 <
 -20  14   7       57.43       43.80     9.52 o
 -19  14   7       31.00       24.06    16.29 <
 -18  14   7       56.06       36.41     9.30 o
 -17  14   7       62.26       50.19     7.63 o
 -16  14   7       37.91       15.05    14.35 <
 -15  14   7       34.31       14.92    14.27 <
 -14  14   7      223.26      222.91     3.29 o
 -13  14   7       77.64       73.29     4.98 o
 -12  14   7      189.02      185.25     3.25 o
 -11  14   7       33.32       24.92    12.46 <
 -10  14   7       92.39       95.38     4.36 o
  -9  14   7       20.35       10.54    18.78 <
  -8  14   7       76.28       68.69     5.33 o
  -7  14   7      119.69      118.86     3.72 o
  -6  14   7       91.24       96.25     4.45 o
  -5  14   7      122.07      126.47     3.78 o
  -4  14   7       97.31       92.64     4.86 o
  -3  14   7      188.11      189.34     3.56 o
  -2  14   7       71.14       61.58     6.45 o
  -1  14   7      195.42      198.74     3.88 o
   0  14   7      166.59      169.79     4.05 o
   1  14   7       31.02       34.62    13.98 <
   2  14   7       50.69       43.57     7.62 o
   3  14   7       81.09       82.42     4.80 o
   4  14   7      118.00      115.72     3.62 o
   5  14   7      186.62      187.30     3.20 o
   6  14   7       72.36       70.63     5.01 o
   7  14   7      158.03      154.87     3.18 o
   8  14   7       44.83       28.83     8.21 <
   9  14   7       42.59       41.43     9.15 <
  10  14   7      169.47      166.74     3.33 o
  11  14   7      109.99      110.17     4.03 o
  12  14   7       58.09       49.17     7.29 o
  13  14   7       46.81       36.14     9.57 <
  14  14   7       66.42       69.24     6.96 o
  15  14   7      101.93       90.99     5.53 o
  16  14   7       56.21       43.88     9.66 <
  17  14   7       39.50       46.68    14.40 <
  18  14   7      140.28      138.76     4.74 o
  19  14   7      111.29       99.68     5.67 o
  20  14   7       31.08       13.93    24.44 <
 -23  15   7        0.00       16.08   229.25 <
 -22  15   7       36.53       27.00    19.19 <
 -21  15   7       79.79       74.06     8.79 o
 -20  15   7       71.14       59.58     8.92 o
 -19  15   7       57.67       42.91    10.15 <
 -18  15   7      146.64      146.57     4.82 o
 -17  15   7       83.19       69.59     7.75 o
 -16  15   7       56.03       39.63    13.42 <
 -15  15   7      140.04      135.68     5.89 o
 -14  15   7       60.47       57.98    11.38 <
 -13  15   7       42.37       16.85    20.37 <
 -12  15   7       66.70       64.03     6.37 o
 -11  15   7       38.47       28.42     9.74 <
 -10  15   7       60.22       55.13     6.58 o
  -9  15   7       56.17       45.26     6.73 o
  -8  15   7      133.60      133.83     3.70 o
  -7  15   7       26.26       13.13    16.24 <
  -6  15   7      198.50      199.04     3.38 o
  -5  15   7       41.63       35.74     9.87 <
  -4  15   7      140.47      143.94     3.45 o
  -3  15   7      212.22      216.63     3.70 o
  -2  15   7       55.90       46.53     9.90 <
  -1  15   7       71.87       73.89     6.84 o
   0  15   7       85.52       86.49     6.74 o
   1  15   7       50.09       47.44    10.34 <
   2  15   7      102.03       96.54     5.04 o
   3  15   7      107.10      101.39     5.12 o
   4  15   7       92.26       84.97     6.26 o
   5  15   7       93.64       99.89     6.40 o
   6  15   7      155.62      148.37     4.51 o
   7  15   7       60.62       53.23     9.30 o
   8  15   7       22.31       20.75    21.74 <
   9  15   7       78.86       73.33     5.67 o
  10  15   7       36.56       19.74    11.13 <
  11  15   7       79.00       76.08     5.49 o
  12  15   7       96.57       95.95     4.72 o
  13  15   7       28.50       16.09    16.22 <
  14  15   7       42.06       36.09    11.33 <
  15  15   7       78.71       75.90     6.98 o
  16  15   7       83.69       81.26     6.84 o
  17  15   7       50.46       53.06    11.41 <
  18  15   7       55.34       59.42    11.16 <
  19  15   7       34.17       27.38    20.60 <
 -23  16   7        0.00       18.32   266.47 <
 -21  16   7       63.42       53.18    16.69 <
 -20  16   7       41.49       34.15    21.37 <
 -19  16   7       67.44       52.24    11.65 <
 -18  16   7       53.24       34.88    16.13 <
 -17  16   7       56.61       39.67    14.83 <
 -16  16   7       84.64       59.56    11.35 o
 -15  16   7       64.58       50.36    16.37 <
 -14  16   7       32.80       51.06    29.73 <
 -13  16   7       73.12       68.53    13.53 <
 -12  16   7       86.50       87.07     8.04 o
 -11  16   7      133.43      122.22     4.79 o
 -10  16   7       40.93        6.26    11.62 <
  -9  16   7       92.71       87.65     4.73 o
  -8  16   7       31.38       25.74    12.65 <
  -7  16   7       88.86       83.44     5.23 o
  -6  16   7      117.72      109.51     4.00 o
  -5  16   7       45.92       35.46     9.40 <
  -4  16   7      161.65      153.51     3.51 o
  -3  16   7      133.78      135.02     4.92 o
  -2  16   7       66.20       68.28     8.61 o
  -1  16   7       26.30       15.07    21.08 <
   0  16   7       59.72       57.23     9.41 o
   1  16   7      102.99      102.28     5.83 o
   2  16   7      143.02      138.82     5.74 o
   3  16   7       34.35       22.84    16.86 <
   4  16   7       27.17       29.48    22.18 <
   5  16   7      153.27      142.99     4.79 o
   6  16   7       37.53       22.41    15.82 <
   7  16   7       80.29       67.69     7.81 o
   8  16   7      104.59      101.94     5.96 o
   9  16   7       57.57       45.00    10.62 <
  10  16   7       10.42       19.11    60.79 <
  11  16   7       27.80       15.89    26.51 <
  12  16   7       28.41        6.52    21.81 <
  13  16   7       29.51       35.76    18.69 <
  14  16   7       53.16       53.73     9.58 <
  15  16   7       60.99       60.26     9.06 o
  16  16   7       32.16       27.71    18.13 <
  17  16   7       88.46       87.93     6.90 o
  18  16   7        5.50       27.06   121.64 <
 -20  17   7       95.29       89.41    13.00 o
 -19  17   7      105.22      101.97     8.42 o
 -18  17   7       31.27       16.17    26.43 <
 -17  17   7      105.43       90.81     8.70 o
 -16  17   7      100.51       87.90     8.99 o
 -15  17   7       76.33       70.13    13.02 <
 -14  17   7       84.50       79.69    12.82 o
 -13  17   7       75.36       72.31    13.45 <
 -12  17   7       71.01       60.96    13.55 <
 -11  17   7      174.28      170.50     5.19 o
 -10  17   7       87.04       73.92     7.90 o
  -9  17   7      107.49      100.26     6.66 o
  -8  17   7       32.14       13.35    27.13 <
  -7  17   7       52.56       40.99     8.58 o
  -6  17   7      194.41      195.75     3.58 o
  -5  17   7       77.00       62.86     5.89 o
  -4  17   7      168.71      164.94     3.67 o
  -3  17   7       35.65       24.72    16.33 <
  -2  17   7       87.36       82.19     7.03 o
  -1  17   7      125.86      118.79     5.45 o
   0  17   7      139.48      125.79     4.85 o
   1  17   7       11.44        2.85    63.90 <
   2  17   7      204.28      203.28     5.16 o
   3  17   7       45.40       43.38    16.58 <
   4  17   7      237.56      245.33     4.29 o
   5  17   7       40.86       25.88    14.40 <
   6  17   7       37.56       12.67    16.78 <
   7  17   7       50.54       39.84    12.09 <
   8  17   7       71.55       65.37     8.50 o
   9  17   7       46.08       31.03    14.41 <
  10  17   7       28.58       12.17    22.56 <
  11  17   7      143.38      135.29     5.44 o
  12  17   7       89.95       88.69     7.78 o
  13  17   7      189.38      184.44     4.91 o
  14  17   7       40.12       31.24    22.36 <
  15  17   7       65.50       58.30    11.10 <
  16  17   7       38.41       30.12    24.63 <
  17  17   7       59.32       51.84    20.75 <
 -18  18   7       74.84       52.77    12.64 <
 -17  18   7       75.86       53.81    11.58 o
 -16  18   7       66.47       60.09    13.03 <
 -15  18   7       59.96       39.06    17.64 <
 -14  18   7       99.59       87.46    11.43 o
 -13  18   7       26.31        1.34    40.60 <
 -12  18   7       49.66       42.74    19.27 <
 -11  18   7       96.14       87.49     8.18 o
 -10  18   7       26.59       48.96    28.73 <
  -9  18   7       54.43       52.83    12.69 <
  -8  18   7      130.34      128.71     6.12 o
  -7  18   7       41.98        3.96    21.37 <
  -6  18   7      150.25      149.65     5.34 o
  -5  18   7       25.13       23.40    20.33 <
  -4  18   7       70.57       55.86     7.31 o
  -3  18   7       39.25       28.12    12.51 <
  -2  18   7       35.90       26.93    18.23 <
  -1  18   7       11.30       18.78    55.71 <
   0  18   7       47.55       46.60    16.54 <
   1  18   7       81.90       76.18     9.73 o
   2  18   7       53.06       26.81    14.63 <
   3  18   7       10.82       11.02    73.91 <
   4  18   7       36.86       33.63    21.47 <
   5  18   7       50.22       35.51    12.33 <
   6  18   7      102.23      102.42     6.47 o
   7  18   7      117.49      115.39     6.10 o
   8  18   7      125.20      125.64     5.97 o
   9  18   7       74.46       62.53     9.06 o
  10  18   7       60.54       59.40    11.34 <
  11  18   7       37.45       12.66    18.47 <
  12  18   7       41.26       45.07    17.31 <
  13  18   7       14.61       13.61    51.86 <
  14  18   7       15.97       31.76    47.42 <
  15  18   7       26.26       13.72    35.98 <
 -16  19   7       82.19       69.71    11.87 o
 -15  19   7       71.66       41.64    16.64 <
 -14  19   7       62.07       67.30    17.33 <
 -13  19   7       64.92       48.81    15.81 <
 -12  19   7       56.01       43.61    19.11 <
 -11  19   7       28.79       21.39    38.10 <
 -10  19   7       81.59       76.43     9.47 o
  -9  19   7       25.70       26.40    29.49 <
  -8  19   7       24.68       12.53    29.72 <
  -7  19   7       41.10       45.47    18.32 <
  -6  19   7       56.00       39.06    12.98 <
  -5  19   7        0.00       24.20   207.66 <
  -4  19   7       42.03        6.02    19.73 <
  -3  19   7       20.04       10.92    43.59 <
  -2  19   7       63.52       53.79    10.64 <
  -1  19   7       93.12       90.11     9.73 o
   0  19   7       65.93       67.04    13.13 <
   1  19   7       47.63       39.83    17.26 <
   2  19   7       22.12       13.58    57.74 <
   3  19   7       64.17       59.74    12.73 <
   4  19   7       88.66       77.00     9.43 o
   5  19   7       44.05       45.11    18.43 <
   6  19   7        9.27       10.17    76.29 <
   7  19   7       72.88       66.15     9.83 o
   8  19   7       42.70       29.53    15.79 <
   9  19   7       48.47       38.36    15.31 <
  10  19   7       37.90        9.89    19.01 <
  11  19   7       33.44       18.56    21.26 <
  12  19   7       49.05       10.07    17.42 <
  13  19   7       21.29       15.57    43.31 <
  14  19   7        0.00       13.63   253.14 <
 -14  20   7       35.35       37.62    32.30 <
 -13  20   7       62.40       64.77    17.16 <
 -12  20   7       52.01       62.50    19.69 <
 -11  20   7      100.45       97.97    11.30 o
 -10  20   7       54.05       24.91    15.29 <
  -9  20   7       57.71       47.52    13.41 <
  -8  20   7       32.64       21.33    24.93 <
  -7  20   7       12.85       14.97    61.80 <
  -6  20   7       97.51       93.66     9.84 o
  -5  20   7       57.76       47.98    15.12 <
  -4  20   7       78.65       75.66    11.27 o
  -3  20   7       69.99       58.91    13.08 <
  -2  20   7       34.33       29.75    26.80 <
  -1  20   7       78.88       74.25    11.92 o
   0  20   7       44.47       22.11    19.06 <
   1  20   7       41.23       42.98    21.07 <
   2  20   7       34.37       26.04    25.39 <
   3  20   7       64.33       48.21    13.68 <
   4  20   7       37.58       31.13    23.87 <
   5  20   7       19.42        7.95    46.57 <
   6  20   7       80.45       85.53    10.57 o
   7  20   7       59.81       44.17    15.35 <
   8  20   7      139.89      144.71     5.87 o
   9  20   7       51.58       36.99    14.21 <
  10  20   7       68.49       56.32    10.65 o
  11  20   7        0.00       15.20   211.74 <
 -11  21   7       73.89       59.95    14.41 <
 -10  21   7       71.28       11.43    20.03 <
  -9  21   7       88.23       80.29     9.15 o
  -8  21   7       66.76       46.20    11.97 <
  -7  21   7       97.56       94.60    10.80 o
  -5  21   7       34.71        1.59    29.92 <
  -4  21   7       51.75       36.67    18.97 <
  -3  21   7       77.74       70.73    12.08 o
  -2  21   7      100.22       93.70     9.94 o
  -1  21   7       35.44        2.37    26.27 <
   0  21   7      152.90      152.45     6.78 o
   1  21   7       26.22       26.01    36.02 <
   2  21   7       95.23      100.20    10.44 o
   3  21   7       36.37       13.53    27.05 <
   4  21   7       78.22       67.83    11.82 o
   5  21   7       36.20       15.70    26.00 <
   6  21   7       25.62        8.48    36.02 <
   7  21   7       48.19       40.54    19.31 <
   8  21   7       50.79       52.26    26.23 <
   9  21   7       74.17       64.02    18.07 <
  -9  22   7       49.37       42.71    25.05 <
  -8  22   7       88.19       83.46    12.42 o
  -7  22   7      149.18      142.18     7.98 o
  -6  22   7       51.56       21.77    20.70 <
  -5  22   7      102.23      114.67    10.98 o
  -4  22   7       62.51       60.92    16.85 <
  -3  22   7       56.24       46.17    17.93 <
  -2  22   7       72.67       76.15    13.89 <
  -1  22   7       32.20        5.01    29.50 <
   0  22   7       55.58       49.65    17.12 <
   1  22   7       50.02       38.72    20.48 <
   2  22   7       62.80       48.53    22.67 <
   3  22   7      101.94      115.37    14.20 o
   4  22   7       73.35       65.85    20.75 <
   5  22   7       56.62       72.30    24.32 <
 -30   0   8      199.93      201.31     4.79 o
 -29   0   8       44.07       26.10     9.92 <
 -28   0   8       61.74       55.46     6.87 o
 -27   0   8      110.09      108.37     4.20 o
 -26   0   8      112.92      107.85     3.86 o
 -25   0   8      137.34      134.59     3.31 o
 -24   0   8      122.73      120.66     3.37 o
 -23   0   8       94.51       87.89     3.98 o
 -22   0   8      252.00      258.75     3.18 o
 -21   0   8       22.56       13.40    14.17 <
 -20   0   8       35.94       32.53     8.86 <
 -19   0   8       67.92       68.87     4.66 o
 -18   0   8       57.61       52.85     5.51 o
 -17   0   8       98.20       96.70     3.30 o
 -16   0   8      120.57      121.90     2.77 o
 -15   0   8      150.17      152.57     2.75 o
 -14   0   8      446.75      464.33     4.70 o
 -13   0   8      166.35      163.30     2.57 o
 -12   0   8      695.29      722.09     7.09 o
 -11   0   8       73.19       68.07     3.21 o
 -10   0   8       79.21       71.93     3.01 o
  -9   0   8       52.80       50.32     3.92 o
  -8   0   8      228.31      235.08     2.65 o
  -7   0   8       47.81       48.54     3.77 o
  -6   0   8       73.66       68.63     2.96 o
  -5   0   8      122.51      115.00     2.05 o
  -4   0   8      140.87      134.32     2.01 o
  -3   0   8      436.30      430.76     4.47 o
  -2   0   8      120.76      119.36     1.86 o
  -1   0   8      108.02      111.76     1.96 o
   0   0   8      678.27      691.30     6.85 o
   1   0   8       89.68       75.32     2.40 o
   2   0   8      354.27      357.42     3.73 o
   3   0   8      387.03      387.38     4.05 o
   4   0   8      243.34      242.22     2.79 o
   5   0   8      198.98      198.01     2.64 o
   6   0   8      321.39      322.55     3.56 o
   7   0   8       98.20       92.91     3.02 o
   8   0   8      360.19      369.92     3.89 o
   9   0   8      403.48      418.23     4.28 o
  10   0   8      279.86      281.50     3.22 o
  11   0   8      234.68      241.11     2.94 o
  12   0   8      133.53      130.41     2.74 o
  13   0   8       17.01       13.35    16.79 <
  14   0   8       71.51       69.32     4.06 o
  15   0   8       66.22       58.74     4.82 o
  16   0   8      154.83      154.03     2.89 o
  17   0   8      168.07      168.19     2.93 o
  18   0   8      239.37      243.65     3.18 o
  19   0   8      112.63      104.17     3.56 o
  20   0   8      151.83      150.56     3.23 o
  21   0   8       99.20       93.64     4.08 o
  22   0   8      109.06      104.80     4.09 o
  23   0   8       21.37        9.58    23.63 <
  24   0   8      107.58      111.12     4.44 o
  25   0   8       39.78        7.92    11.04 <
  26   0   8       38.50       29.51    16.55 <
 -30   1   8       40.07       28.45    12.70 <
 -29   1   8       74.19       65.39     4.34 o
 -28   1   8       59.88       52.55     4.95 o
 -27   1   8       85.60       87.48     3.47 o
 -26   1   8       46.98       41.11     5.88 o
 -25   1   8       38.29       27.01     7.26 <
 -24   1   8       93.97       93.33     2.93 o
 -23   1   8      125.80      122.61     2.48 o
 -22   1   8       25.34        3.48     9.68 <
 -21   1   8       63.31       57.12     3.77 o
 -20   1   8      133.82      136.39     2.34 o
 -19   1   8      192.97      194.39     2.48 o
 -18   1   8      101.76      102.73     2.55 o
 -17   1   8      179.37      178.27     2.37 o
 -16   1   8       28.50       25.47     7.53 <
 -15   1   8       48.43       49.01     4.32 o
 -14   1   8       13.47        3.78    14.96 <
 -13   1   8      165.77      162.12     2.16 o
 -12   1   8       86.10       87.02     2.43 o
 -11   1   8       95.28       96.22     2.11 o
 -10   1   8      128.33      126.19     1.91 o
  -9   1   8       49.19       49.56     2.97 o
  -8   1   8      503.54      515.87     5.10 o
  -7   1   8       64.01       63.38     2.09 o
  -6   1   8      350.84      360.77     3.61 o
  -5   1   8      129.55      125.13     1.71 o
  -4   1   8      296.91      293.41     3.06 o
  -3   1   8       41.01       33.64     2.76 o
  -2   1   8       60.37       51.34     1.87 o
  -1   1   8      318.75      315.98     3.27 o
   0   1   8       82.60       75.94     1.74 o
   1   1   8       80.56       73.87     1.71 o
   2   1   8      136.78      124.21     1.79 o
   3   1   8      274.28      275.61     2.89 o
   4   1   8       15.24        8.91     9.23 <
   5   1   8      341.21      351.05     3.55 o
   6   1   8       27.97       25.78     6.21 <
   7   1   8      271.79      276.71     2.94 o
   8   1   8       58.13       56.54     3.07 o
   9   1   8       90.66       87.44     2.33 o
  10   1   8      191.26      192.92     2.29 o
  11   1   8       89.93       82.58     2.36 o
  12   1   8       24.16       14.37     8.15 <
  13   1   8      120.34      118.97     2.22 o
  14   1   8       54.42       51.28     3.88 o
  15   1   8       25.34        2.43     9.23 <
  16   1   8      189.35      192.04     2.43 o
  17   1   8       76.97       71.19     3.13 o
  18   1   8       62.81       54.92     3.94 o
  19   1   8       28.28       20.70     9.04 <
  20   1   8       55.50       52.06     4.67 o
  21   1   8       34.42       26.21     8.15 <
  22   1   8       84.17       79.14     3.45 o
  23   1   8       49.86       48.54     6.01 o
  24   1   8      105.21      102.63     3.23 o
  25   1   8       28.88        7.85    11.26 <
  26   1   8       15.68       26.45    42.45 <
 -30   2   8       48.31       28.41    11.13 <
 -29   2   8       34.46       21.08     8.70 <
 -28   2   8       48.31       47.45     6.08 o
 -27   2   8       53.07       47.10     5.56 o
 -26   2   8       57.19       49.33     5.12 o
 -25   2   8       86.41       83.25     3.39 o
 -24   2   8       86.96       85.03     3.25 o
 -23   2   8       40.65       23.22     6.60 o
 -22   2   8      228.26      231.03     2.72 o
 -21   2   8       28.15       12.86     8.47 <
 -20   2   8      120.98      119.27     2.36 o
 -19   2   8      116.12      113.81     2.40 o
 -18   2   8       92.85       96.87     2.76 o
 -17   2   8       76.62       72.16     3.08 o
 -16   2   8      113.23      112.39     2.29 o
 -15   2   8       59.56       59.38     3.50 o
 -14   2   8      173.12      172.52     2.21 o
 -13   2   8       38.08       39.20     4.94 o
 -12   2   8      191.84      186.33     2.30 o
 -11   2   8       67.02       64.47     2.82 o
 -10   2   8       73.75       72.90     2.38 o
  -9   2   8       33.68       27.35     4.54 o
  -8   2   8      275.94      277.33     2.89 o
  -7   2   8       45.90       46.65     2.93 o
  -6   2   8      246.75      242.72     2.64 o
  -5   2   8       71.97       72.89     1.76 o
  -4   2   8      387.33      397.13     3.94 o
  -3   2   8       42.95       29.80     2.55 o
  -2   2   8      219.21      218.97     2.36 o
  -1   2   8      356.02      356.10     3.64 o
   0   2   8      224.45      222.09     2.41 o
   1   2   8      260.60      260.64     2.74 o
   2   2   8      221.20      220.67     2.38 o
   3   2   8       80.38       78.47     1.86 o
   4   2   8      194.86      189.87     2.21 o
   5   2   8       27.09       17.07     5.38 <
   6   2   8       54.62       53.47     2.95 o
   7   2   8      171.85      168.65     2.12 o
   8   2   8      111.97      111.58     1.97 o
   9   2   8       95.22       92.96     2.19 o
  10   2   8      357.10      367.60     3.72 o
  11   2   8       15.45       13.16    12.72 <
  12   2   8       20.06       12.44    10.68 <
  13   2   8      187.61      190.20     2.36 o
  14   2   8      122.34      122.13     2.26 o
  15   2   8       29.19        9.64     7.85 <
  16   2   8      115.60      117.29     2.45 o
  17   2   8      119.18      120.10     2.41 o
  18   2   8      135.65      137.56     2.43 o
  19   2   8      118.12      118.54     2.63 o
  20   2   8      100.01       97.90     3.01 o
  21   2   8       27.86       13.44    10.31 <
  22   2   8       30.17        5.37     9.90 <
  23   2   8       71.66       68.73     4.16 o
  24   2   8       28.69        7.53    11.31 <
  25   2   8       27.98        4.14    12.52 <
  26   2   8       24.72       32.60    31.08 <
 -30   3   8       82.82       74.93     7.54 o
 -29   3   8       27.68        6.72    12.64 <
 -28   3   8       97.40       96.72     3.44 o
 -27   3   8       59.91       61.92     4.89 o
 -26   3   8       31.00        9.10     9.46 <
 -25   3   8       88.40       84.40     3.29 o
 -24   3   8       99.78      100.94     2.98 o
 -23   3   8       86.65       89.45     3.17 o
 -22   3   8       34.43       27.39     7.22 <
 -21   3   8       61.29       60.88     4.08 o
 -20   3   8      110.84      110.35     2.53 o
 -19   3   8      110.98      106.16     2.49 o
 -18   3   8       39.49       37.02     5.73 o
 -17   3   8      199.07      201.53     2.46 o
 -16   3   8      239.09      244.28     2.73 o
 -15   3   8       45.73       40.05     4.35 o
 -14   3   8      221.26      223.95     2.53 o
 -13   3   8      131.25      128.79     2.09 o
 -12   3   8       42.38       39.66     4.18 o
 -11   3   8       74.02       74.59     2.47 o
 -10   3   8       96.80       89.54     1.98 o
  -9   3   8      209.67      208.42     2.36 o
  -8   3   8      262.95      266.18     2.79 o
  -7   3   8       75.64       73.46     2.04 o
  -6   3   8      360.07      367.65     3.71 o
  -5   3   8      374.12      376.70     3.82 o
  -4   3   8       90.45       87.03     1.64 o
  -3   3   8      186.34      187.00     2.08 o
  -2   3   8      156.00      148.51     1.90 o
  -1   3   8       50.03       44.40     2.32 o
   0   3   8      224.27      223.21     2.41 o
   1   3   8      123.72      117.86     1.66 o
   2   3   8      457.80      459.99     4.64 o
   3   3   8      249.09      249.20     2.63 o
   4   3   8      165.33      160.69     2.00 o
   5   3   8      242.75      245.02     2.63 o
   6   3   8      194.66      194.15     2.27 o
   7   3   8       94.32       94.12     2.07 o
   8   3   8       20.11       11.84     8.24 <
   9   3   8       54.59       47.66     3.11 o
  10   3   8       18.55       13.55    10.45 <
  11   3   8       74.86       75.69     2.72 o
  12   3   8       82.47       83.13     2.63 o
  13   3   8      221.59      222.72     2.59 o
  14   3   8      154.62      153.16     2.26 o
  15   3   8       66.73       61.43     3.33 o
  16   3   8      151.64      154.10     2.34 o
  17   3   8       85.11       83.90     3.07 o
  18   3   8       80.54       78.93     3.30 o
  19   3   8       60.38       60.98     4.19 o
  20   3   8       33.45       22.40     8.39 <
  21   3   8       37.46       29.50     7.38 <
  22   3   8       88.59       87.27     3.48 o
  23   3   8       54.88       51.00     5.71 o
  24   3   8      123.95      124.45     3.37 o
  25   3   8       59.84       53.15     7.40 o
  26   3   8       63.48       64.03    22.66 <
 -30   4   8       31.13        7.16    33.09 <
 -29   4   8       66.80       67.24     4.97 o
 -28   4   8       54.66       50.83     5.59 o
 -27   4   8       58.71       55.45     5.12 o
 -26   4   8       28.62        4.58    10.19 <
 -25   4   8      143.30      141.81     2.58 o
 -24   4   8       49.61       43.46     5.37 o
 -23   4   8      109.52      110.98     2.72 o
 -22   4   8       43.99       31.25     5.73 o
 -21   4   8       55.39       52.71     4.38 o
 -20   4   8       56.55       52.56     4.46 o
 -19   4   8      205.47      207.15     2.58 o
 -18   4   8       86.16       83.83     2.96 o
 -17   4   8       50.36       46.83     4.54 o
 -16   4   8      161.70      159.90     2.26 o
 -15   4   8       23.19       15.73     9.34 <
 -14   4   8       37.12       39.39     5.49 o
 -13   4   8      196.66      197.97     2.42 o
 -12   4   8      121.05      120.91     2.16 o
 -11   4   8      399.88      410.75     4.13 o
 -10   4   8       83.90       78.97     2.23 o
  -9   4   8      282.68      283.63     3.00 o
  -8   4   8      174.51      171.02     2.10 o
  -7   4   8       40.70       31.33     3.44 o
  -6   4   8       63.78       61.35     2.33 o
  -5   4   8      116.24      111.38     1.67 o
  -4   4   8      254.78      257.37     2.68 o
  -3   4   8      487.89      492.54     4.94 o
  -2   4   8      278.38      281.75     2.92 o
  -1   4   8      568.45      581.35     5.73 o
   0   4   8       63.01       58.50     2.03 o
   1   4   8      109.16      109.88     1.65 o
   2   4   8       19.27        5.25     5.90 <
   3   4   8       64.63       57.68     2.15 o
   4   4   8       46.96       37.69     3.01 o
   5   4   8      126.83      124.13     1.82 o
   6   4   8      213.71      214.61     2.39 o
   7   4   8      209.45      210.35     2.35 o
   8   4   8      200.22      199.20     2.31 o
   9   4   8       70.75       62.69     2.53 o
  10   4   8       69.26       71.55     2.84 o
  11   4   8      281.61      286.45     3.05 o
  12   4   8       70.32       64.72     2.90 o
  13   4   8      172.50      173.34     2.31 o
  14   4   8      183.93      185.75     2.38 o
  15   4   8       25.91        5.90     8.39 <
  16   4   8      121.68      121.68     2.43 o
  17   4   8       26.59       10.83     9.63 <
  18   4   8       39.42       32.76     6.33 o
  19   4   8       78.80       74.51     3.41 o
  20   4   8       83.89       82.66     3.43 o
  21   4   8      134.27      137.90     2.83 o
  22   4   8       50.21       38.99     6.51 o
  23   4   8      102.89      101.51     3.84 o
  24   4   8       43.73       17.24     9.11 <
  25   4   8       41.68       12.76    12.36 <
 -30   5   8       12.64       16.17    69.40 <
 -29   5   8       27.40        1.01    14.14 <
 -28   5   8       41.89       26.67     8.25 <
 -27   5   8       18.57        6.70    18.10 <
 -26   5   8       33.51       27.81     8.77 <
 -25   5   8       48.95       46.85     5.82 o
 -24   5   8       44.26       34.07     6.29 o
 -23   5   8      182.31      182.73     2.55 o
 -22   5   8       26.01        5.06    10.09 <
 -21   5   8      230.48      233.63     2.79 o
 -20   5   8       27.94       16.52     8.85 <
 -19   5   8       73.35       68.69     3.35 o
 -18   5   8       61.64       61.31     3.74 o
 -17   5   8      123.63      122.49     2.31 o
 -16   5   8      141.23      140.09     2.24 o
 -15   5   8       65.65       58.54     3.34 o
 -14   5   8       59.88       58.26     3.46 o
 -13   5   8      162.98      164.76     2.27 o
 -12   5   8       57.83       54.91     3.51 o
 -11   5   8       54.45       54.12     3.57 o
 -10   5   8      161.93      160.68     2.12 o
  -9   5   8      154.70      156.50     2.04 o
  -8   5   8      144.70      146.19     2.03 o
  -7   5   8      146.34      142.61     2.00 o
  -6   5   8      142.99      136.65     1.93 o
  -5   5   8      238.52      240.50     2.56 o
  -4   5   8      200.21      196.71     2.19 o
  -3   5   8      157.89      160.05     1.85 o
  -2   5   8      116.19      113.60     1.68 o
  -1   5   8       64.51       58.19     2.02 o
   0   5   8      180.63      177.57     2.03 o
   1   5   8      120.59      123.83     1.63 o
   2   5   8      198.32      201.47     2.18 o
   3   5   8      174.79      173.92     1.98 o
   4   5   8       60.99       57.97     2.12 o
   5   5   8       55.83       56.24     2.61 o
   6   5   8       75.23       71.05     2.16 o
   7   5   8      255.06      263.56     2.73 o
   8   5   8       77.81       76.82     2.37 o
   9   5   8      243.17      246.35     2.65 o
  10   5   8       29.52       17.64     6.14 <
  11   5   8      156.07      159.88     2.12 o
  12   5   8       44.04       39.47     4.22 o
  13   5   8       29.71       18.53     7.07 <
  14   5   8       68.57       69.24     3.17 o
  15   5   8       23.74        5.20    10.04 <
  16   5   8       55.65       53.23     4.23 o
[truncated: 573,266 more chars]
